# Supplementary material for: Dynamic interplay of maternal and paternal contributions to offspring phenotype in Eurasian perch
Source: BMC Biol. 2026 Apr 20;24:129. doi: 10.1186/s12915-026-02602-x (PMC13224677; doi:10.1186/s12915-026-02602-x)
Supplement: Supplementary file 2 — Additional file 2: Table S1–S5. Table S1. List of 22 DEGs (FDR < 0.05) resulted from the paternal-effect analysis where males were crossed with domesticated females. Table S2. List of 5 DEGs (FDR < 0.05) resulted from the paternal-effect analysis where males were crossed with wild females. Table S3. List of 765 DEGs (FDR < 0.05) resulted from the maternal-effect analysis where females were crossed with domesticated males. Table S4. List of 2259 DEGs (FDR < 0.05) resulted from the maternal-effect analysis where females were crossed with wild males. Table S5. A table presenting the expression patterns of 28 genes in zebrafish, spanning from the zygote stage to the early larval stage. The final column displays the average expression levels of these genes in the E. perch unfertilised egg transcriptome. Six genes, highlighted in the table, show notably high expression levels (> 100 TPM) in E. perch eggs, compared to zebrafish. [file 12915_2026_2602_MOESM2_ESM.xlsx]

## Sheet: A. DW vs DD_paternal effect
Table S1: List of 22 DEGs (FDR < 0.05) resulted from the paternal effect analysis where males were crossed with domesticated females
Gene_id	Transcript_id	Human ortholog	Full.name	logFC	logCPM	F	PValue	FDR
LOC120549683	XM_039786764.1	NA	NA	-1.82668	0.504517	30.3372	2.84e-05	0.0323139
LOC120555186	XM_039793871.1	PNMT	Phenylethanolamine N-methyltransferase	-0.707586	6.42259	40.6474	4.63e-06	0.0140217
opn1sw2	XM_039797597.1	OPN1SW	Short-wave-sensitive opsin 1	-0.619818	7.18773	33.0559	1.7e-05	0.0267393
supt5h	XM_039778484.1	SUPT5H	Transcription elongation factor SPT5	-0.595443	4.72146	31.1559	2.43e-05	0.0310372
tnfsf10	XM_039789973.1	TNFSF10	Tumor necrosis factor ligand superfamily member 10	0.410032	4.18483	30.6391	2.68e-05	0.0322669
sec16b	XM_039812424.1	SEC16B	Protein transport protein Sec16B	0.435893	3.78223	38.24	6.86e-06	0.0140217
znf648	XM_039812525.1	ZNF648	Zinc finger protein 648	0.487966	4.40559	39.2977	5.76e-06	0.0140217
lamtor4	XM_039791117.1	LAMTOR4	Ragulator complex protein LAMTOR4	0.493711	4.53432	34.0973	1.41e-05	0.023961
retsat	XM_039825326.1	RETSAT	All-trans-retinol 13,14-reductase	0.604456	6.8715	98.1073	7.94e-09	0.000162405
lta4h	XM_039792225.1	LTA4H	Leukotriene A-4 hydrolase	0.687945	6.90265	55.2189	5.81e-07	0.0027202
LOC120567676	XM_039814645.1	NMNAT3	Nicotinamide/nicotinic acid mononucleotide adenylyltransferase 3	0.780582	5.02221	68.8471	1.18e-07	0.000806769
c9	XM_039779431.1	C9	Complement component C9	0.784437	5.53669	31.5341	2.26e-05	0.0308028
LOC120545644	XM_039780179.1	PLAC8	Placenta-specific gene 8 protein	0.913799	4.99428	54.1702	6.65e-07	0.0027202
LOC120552569	XM_039790739.1	NLRC3	NLR family CARD domain-containing protein 3	1.08349	1.0006	38.4302	6.64e-06	0.0140217
LOC120574805	XM_039825259.1	PNMT	Phenylethanolamine N-methyltransferase	1.35782	3.92904	34.9404	1.21e-05	0.0224808
LOC120572957	XR_005641521.1	TIM3	T-cell immunoglobulin and mucin domain-containing protein 3	1.3747	1.42216	29.3323	3.47e-05	0.0347977
LOC120566767	XM_039813404.1	SLC4A11	Solute carrier family 4 member 11	1.65183	2.08974	28.9546	3.74e-05	0.0347977
LOC120555312	XM_039793975.1	PNMT	Phenylethanolamine N-methyltransferase	2.28726	0.881345	38.6967	6.36e-06	0.0140217
LOC120548641	XM_039784992.1	TRIM16	Tripartite motif-containing protein 16	2.29506	-0.111643	32.2183	1.99e-05	0.0290079
LOC120569296	XM_039817123.1	NA	NA	4.33915	3.50315	29.3332	3.47e-05	0.0347977
LOC120572391	XM_039821692.1	TRAV38-1	T cell receptor alpha variable 38-1	4.361	-0.52895	29.9255	3.74e-05	0.0347977
LOC120558619	XM_039799680.1	NA	NA	7.54997	1.18304	126.452	3.1e-08	0.000317296

## Sheet: B. WW vs WD_paternal effect
Table S2: List of 5 DEGs (FDR < 0.05) resulted from the paternal effect analysis where males were crossed with wild females
Gene_id	Transcript _id	Full gene name	Human orthologs	logFC	logCPM	F	PValue	FDR
dntt	XM_039784814.1	DNA nucleotidylexotransferase	DNTT	-1.3189	2.73051	57.2322	4.51e-07	0.00307631
hbae5	XM_039789004.1	Hemoglobin subunit zeta	HBZ	-0.591525	6.10353	68.6271	1.21e-07	0.00123908
LOC120545642	XM_039780177.1	Nuclear receptor subfamily 5 group A member 2	NR5A2	-4.09354	0.538069	52.1793	8.64e-07	0.00441525
LOC120563188	XR_005639918.1	NA	NA	-1.90638	2.02733	37.4251	7.86e-06	0.0321576
opn1sw2	XM_039797597.1	Short-wave-sensitive opsin 1	OPN1SW	-1.44395	7.18773	165.7	1.12e-10	2.3e-06

## Sheet: C. WD vs DD_maternal effect
Table S3: List of 765 DEGs (FDR < 0.05) resulted from the maternal effect analysis where females were crossed with domesticated males
Gene_id	Transcript_id	Full name	Human orthologs	logFC	logCPM	F	PValue	FDR
perm1	XM_039801937.1	PGC-1 and ERR-induced regulator in muscle protein 1	PERM1	-3.79873	2.07984	131.654	2.34e-09	4.23e-05
LOC120549831	XM_039787003.1	Astacin-like metalloendopeptidase	ASTL	-2.55299	6.80331	111.605	7.97e-09	4.23e-05
LOC120549319	XM_039786147.1	Astacin-like metalloendopeptidase	ASTL	-2.08441	6.78221	112.023	7.75e-09	4.23e-05
calcoco2	XM_039788302.1	Calcium-binding and coiled-coil domain-containing protein 2	CALCOCO2	-1.06637	4.73507	111.032	8.27e-09	4.23e-05
eef2k	XM_039788430.1	Eukaryotic elongation factor 2 kinase	EEF2K	-1.45871	6.54953	91.4841	3.37e-08	0.000137675
hspb9	XM_039826304.1	NA	NA	-1.46159	5.33895	80.5238	8.31e-08	0.000283235
LOC120570800	XR_005641132.1	NA	NA	-1.42589	1.09185	78.2857	1.01e-07	0.000295689
LOC120574257	XM_039824506.1	Fructose-bisphosphate aldolase A	ALDOA	-1.15939	7.3497	73.1393	1.62e-07	0.000414732
LOC120547503	XM_039782936.1	Ankyrin repeat domain-containing protein 1	ANKRD1	-1.33443	3.59745	69.4388	2.32e-07	0.000430832
serpine1	XM_039823454.1	Plasminogen activator inhibitor 1	SERPINE1	-1.28355	2.46423	70.1281	2.17e-07	0.000430832
retsat	XM_039825326.1	All-trans-retinol 13,14-reductase	RETSAT	0.607695	6.87156	70.3582	2.12e-07	0.000430832
LOC120573853	XM_039823720.1	Protein phosphatase 1 regulatory subunit 27	PPP1R27	-0.754379	6.10269	67.6758	2.76e-07	0.000470632
c3h15orf48	XM_039795740.1	Normal mucosa of esophagus-specific gene 1 protein	NMES1	-2.31359	1.99502	66.7477	3.03e-07	0.000477161
chac1	XM_039782709.1	Glutathione-specific gamma-glutamylcyclotransferase 1	CHAC1	-0.870715	8.08227	65.3528	3.5e-07	0.000511198
egln3	XM_039786392.1	Prolyl hydroxylase EGLN3	EGLN3	-3.47241	3.29754	61.208	5.43e-07	0.000740831
arg2	XM_039786872.1	Arginase-2, mitochondrial	ARG2	-0.71075	4.8806	59.2097	6.78e-07	0.000866052
sqstm1	XM_039813501.1	Sequestosome-1	SQSTM1	-0.945904	4.18828	56.7601	8.96e-07	0.00107716
fosb	XM_039784949.1	Fos-related antigen 2	FOSL2	-2.53638	3.35567	55.0346	1.1e-06	0.0011082
LOC120575599	XM_039826399.1	Dicarboxylate carrier SLC25A8	UCP2	-1.34612	4.86222	55.5499	1.03e-06	0.0011082
sec16b	XM_039812424.1	Protein transport protein Sec16B	SEC16B	0.49615	3.78185	54.9611	1.11e-06	0.0011082
LOC120552006	XR_005637951.1	NA	NA	1.59211	0.316403	54.7181	1.14e-06	0.0011082
c13h18orf21	XM_039821127.1	UPF0711 protein C18orf21	C18orf21	-1.23718	5.46098	52.3757	1.51e-06	0.0012878
tdh	XM_039781825.1	Inactive L-threonine 3-dehydrogenase, mitochondrial	TDH	-0.717436	6.82968	52.5408	1.48e-06	0.0012878
pnpla2	XM_039809528.1	Patatin-like phospholipase domain-containing protein 2	PNPLA2	0.588192	4.68327	52.9608	1.41e-06	0.0012878
LOC120559893	XM_039801972.1	NA	NA	-0.735558	2.36995	51.6601	1.65e-06	0.00129892
ehd2b	XM_039785285.1	EH domain-containing protein 2	EHD2	-0.545653	4.73624	51.8709	1.61e-06	0.00129892
LOC120553734	XM_039792429.1	Claudin-4	CLDN4	-1.44485	1.81847	51.2277	1.74e-06	0.00132025
LOC120570928	XM_039819624.1	NA	NA	-0.830245	2.76609	50.4476	1.92e-06	0.00140466
LOC120555608	XM_039794442.1	Hexokinase-1	HK1	-0.729648	7.29116	49.7098	2.11e-06	0.00149004
LOC120571491	XM_039820828.1	Retinal rod rhodopsin-sensitive cGMP 3',5'-cyclic phosphodiesterase subunit gamma	PDE6G	-2.83181	4.97724	48.4442	2.49e-06	0.00160623
LOC120574099	XM_039824181.1	Telethonin	TCAP	-1.01304	2.76961	47.9097	2.67e-06	0.00160623
LOC120549428	XM_039786345.1	Thrombospondin-1	THBS1	-0.855275	6.57575	48.6254	2.43e-06	0.00160623
synpo2lb	XM_039789129.1	Synaptopodin 2-like protein	SYNPO2L	-0.44731	6.09588	48.1083	2.6e-06	0.00160623
LOC120565275	XM_039810911.1	Cortexin-1	CTXN1	0.960363	3.68986	48.2326	2.56e-06	0.00160623
LOC120572587	XM_039821909.1	NA	NA	-1.86466	0.617103	47.4356	2.84e-06	0.00166144
pim2	XM_039800000.1	Serine/threonine-protein kinase pim-3	PIM3	-1.34065	1.10002	46.8967	3.06e-06	0.00173576
setd6	XM_039809367.1	N-lysine methyltransferase SETD6	SETD6	0.595996	3.80507	46.4964	3.23e-06	0.00178226
LOC120568367	XM_039815840.1	Cyclic AMP-responsive element-binding protein 1	CREB1	-1.19949	4.78962	46.174	3.37e-06	0.00181274
zgc:92606	XM_039804694.1	Gamma-aminobutyric acid receptor-associated protein-like 1	GABARAPL1	-0.462013	6.10405	45.5991	3.64e-06	0.0019102
trib3	XM_039797751.1	Tribbles homolog 2	TRIB2	-1.16784	3.53849	45.2412	3.83e-06	0.00195628
LOC120560956	XM_039803876.1	Retinol-binding protein 4	RBP4	-0.837593	5.85478	44.9374	3.99e-06	0.00199032
LOC120558619	XM_039799680.1	NA	NA	8.85106	1.18364	62.9627	4.65e-06	0.00226373
pfkfb4a	XM_039796704.1	6-phosphofructo-2-kinase/fructose-2,6-bisphosphatase 4	PFKFB4	-0.609511	5.46034	42.2663	5.83e-06	0.00277011
eepd1	XM_039820050.1	Endonuclease/exonuclease/phosphatase family domain-containing protein 1	EEPD1	-0.587836	3.81816	41.7519	6.28e-06	0.00291755
nt5c2l1	XM_039780569.1	Cytosolic purine 5'-nucleotidase	NT5C2	-1.13603	3.42425	39.5671	8.69e-06	0.00370384
tifa	XM_039821604.1	TRAF-interacting protein with FHA domain-containing protein A	TIFA	-0.71505	4.07458	39.8325	8.35e-06	0.00370384
ldha	XM_039809076.1	L-lactate dehydrogenase B chain	LDHB	-0.642885	8.41065	39.6284	8.61e-06	0.00370384
pxdc1b	XM_039790363.1	PX domain-containing protein 1	PXDC1	-0.495915	4.17576	39.6941	8.53e-06	0.00370384
ankrd9	XM_039785016.1	Ankyrin repeat domain-containing protein 9	ANKRD9	-1.35644	3.33995	39.0319	9.44e-06	0.00386507
slc2a3b	XM_039806424.1	Solute carrier family 2, facilitated glucose transporter member 1	SLC2A1	-0.674997	3.113	39.021	9.45e-06	0.00386507
LOC120569296	XM_039817123.1	NA	NA	3.92578	3.49967	38.5552	1.02e-05	0.00407144
LOC120553697	XM_039792392.1	Claudin-4	CLDN4	-1.20915	4.23736	37.9787	1.11e-05	0.00410622
LOC120573065	XM_039822497.1	Pyrin	MEFV	-0.972807	2.94801	38.132	1.08e-05	0.00410622
LOC120544618	XM_039778507.1	Lathosterol oxidase	SC5D	-0.780744	4.67891	38.2912	1.06e-05	0.00410622
hbp1	XM_039807871.1	HMG box-containing protein 1	HBP1	-0.455653	5.80999	38.2515	1.06e-05	0.00410622
LOC120544209	XM_039777824.1	NA	NA	1.24736	0.606024	37.9004	1.12e-05	0.00410622
gpia	XM_039809961.1	Glucose-6-phosphate isomerase	GPI	-0.415196	6.64981	37.6845	1.16e-05	0.0041734
LOC120567676	XM_039814645.1	Nicotinamide/nicotinic acid mononucleotide adenylyltransferase 3	NMNAT3	0.451523	5.02219	37.5512	1.19e-05	0.00418849
bnip4	XM_039783446.1	BCL2/adenovirus E1B 19 kDa protein-interacting protein 3	BNIP3	-0.414112	5.79513	37.3745	1.22e-05	0.00423417
LOC120550648	XM_039787281.1	E3 ubiquitin-protein ligase TRIM35	TRIM35	-1.15514	1.37548	36.8942	1.32e-05	0.00443724
oca2	XM_039812530.1	P protein	OCA2	0.700996	4.37749	36.8706	1.32e-05	0.00443724
batf2	XM_039821830.1	Basic leucine zipper transcriptional factor ATF-like	BATF	-1.60129	-0.243724	36.6252	1.38e-05	0.00454076
myoc	XM_039810359.1	Myocilin	MYOC	-0.636776	3.78416	36.3271	1.44e-05	0.00468856
LOC120567109	XM_039813925.1	DNA damage-inducible transcript 4-like protein	DDIT4L	-1.36471	3.6715	35.9372	1.54e-05	0.00477539
junbb	XM_039825767.1	Transcription factor JunB	JUNB	-0.849521	3.42924	35.8349	1.56e-05	0.00477539
LOC120575701	XM_039826528.1	Heat shock protein beta-1	HSPB1	-0.556588	4.76854	35.8414	1.56e-05	0.00477539
LOC120566767	XM_039813404.1	Solute carrier family 4 member 11	SLC4A11	1.55718	2.09069	35.8495	1.56e-05	0.00477539
LOC120555265	XM_039793944.1	Torsin-1B	TOR1B	-1.18157	2.7983	35.701	1.6e-05	0.00480919
nr4a3	XM_039806523.1	Nuclear receptor subfamily 4 group A member 3	NR4A3	-1.01141	4.41955	35.3618	1.69e-05	0.00501084
pgam1b	XM_039793551.1	Phosphoglycerate mutase 1	PGAM1	-0.604446	7.3768	35.1932	1.74e-05	0.00507854
LOC120549830	XM_039787002.1	Astacin-like metalloendopeptidase	ASTL	-2.28782	4.11513	34.4161	1.98e-05	0.00514099
ctsbb	XM_039781178.1	Cathepsin B	CTSB	-1.20536	2.99085	34.3975	1.99e-05	0.00514099
rgcc	XM_039818742.1	Regulator of cell cycle RGCC	RGCC	-0.929389	5.70314	34.4825	1.96e-05	0.00514099
LOC120574977	XM_039825524.1	ADP-ribosylation factor-like protein 14	ARL14	-0.754326	3.43669	34.8255	1.85e-05	0.00514099
synm	XM_039808555.1	Synemin	SYNM	-0.713227	4.96251	34.5702	1.93e-05	0.00514099
LOC120555872	XM_039795021.1	NAD(P) transhydrogenase, mitochondrial	NNT	-0.408412	7.83194	34.5005	1.95e-05	0.00514099
LOC120551137	XM_039788332.1	WD repeat domain phosphoinositide-interacting protein 1	WIPI1	-0.402138	5.2002	34.574	1.93e-05	0.00514099
tbc1d17	XM_039824329.1	TBC1 domain family member 17	TBC1D17	-0.327494	6.3019	34.7112	1.88e-05	0.00514099
slc1a8b	XM_039786884.1	Excitatory amino acid transporter 5	SLC1A7	0.696947	2.64374	34.3936	1.99e-05	0.00514099
mcl1b	XM_039805113.1	Induced myeloid leukemia cell differentiation protein Mcl-1	MCL1	-0.574882	7.41257	33.8022	2.19e-05	0.00556348
gpx3	XM_039812646.1	Glutathione peroxidase 3	GPX3	-0.432377	4.3271	33.7781	2.2e-05	0.00556348
LOC120545619	XM_039780137.1	ATP-binding cassette sub-family F member 3	ABCF3	0.470638	4.08348	33.7051	2.23e-05	0.00556436
cebpd	XM_039815194.1	CCAAT/enhancer-binding protein delta	CEBPD	-0.733993	5.46418	33.4552	2.33e-05	0.00571848
zgc:162608	XM_039818556.1	NA	NA	1.09341	4.35155	33.404	2.35e-05	0.00571848
tspo	XM_039797660.1	Translocator protein	TSPO	-0.494904	5.5295	33.3283	2.38e-05	0.00572505
gapdhs	XM_039806042.1	Glyceraldehyde-3-phosphate dehydrogenase, testis-specific	GAPDHS	-0.438238	8.59654	33.1378	2.46e-05	0.00584689
LOC120568347	XM_039815774.1	KN motif and ankyrin repeat domain-containing protein 4	KANK4	-0.785498	4.22412	32.9501	2.54e-05	0.00597001
alpk3b	XM_039795953.1	Alpha-protein kinase 3	ALPK3	-0.476652	3.4218	32.7932	2.61e-05	0.00606478
mpz	XM_039816189.1	Myelin protein P0	MPZ	-1.03783	1.82422	32.7148	2.65e-05	0.0060788
vgll2b	XM_039785578.1	Transcription cofactor vestigial-like protein 2	VGLL2	-0.628354	4.52468	32.5097	2.74e-05	0.00622986
LOC120575258	XM_039825979.1	Membrane frizzled-related protein	MFRP	0.536536	2.54901	32.2537	2.87e-05	0.00644377
proca1	XM_039818488.1	Group 3 secretory phospholipase A2	PLA2G3	0.760893	2.59626	32.0962	2.95e-05	0.00655267
si:ch211-260e23.9	XM_039794567.1	NA	NA	-0.535141	5.87579	31.8358	3.09e-05	0.0067872
ptges	XM_039778736.1	Prostaglandin E synthase	PTGES	-0.662911	3.00763	31.6327	3.2e-05	0.00696145
ppp1r27b	XM_039816865.1	Protein phosphatase 1 regulatory subunit 27	PPP1R27	-1.75386	2.21721	31.4744	3.29e-05	0.00708514
myom3	XM_039807281.1	Myomesin-3	MYOM3	-0.408217	4.06472	31.3481	3.37e-05	0.00717132
LOC120563455	XM_039807621.1	Cystatin-B	CSTB	-2.10547	-0.232719	30.7588	3.74e-05	0.00777572
LOC120547834	XM_039783533.1	Cytochrome c oxidase subunit 5B, mitochondrial	COX5B	-0.680516	3.81398	30.7281	3.76e-05	0.00777572
thumpd3	XM_039797180.1	tRNA (guanine(6)-N2)-methyltransferase THUMP3	THUMPD3	0.413881	4.36481	30.8239	3.7e-05	0.00777572
fosab	XM_039781662.1	Protein c-Fos	FOS	-1.95757	3.28449	30.2363	4.12e-05	0.00833679
si:ch211-11k18.4	XM_039825844.1	Sarcalumenin	SRL	0.526473	5.3157	30.2444	4.11e-05	0.00833679
egln1a	XM_039783542.1	Egl nine homolog 1	EGLN1	-0.600572	3.97985	29.9494	4.34e-05	0.00867753
heatr3	XM_039795279.1	HEAT repeat-containing protein 3	HEATR3	0.314675	6.02452	29.912	4.37e-05	0.00867753
lrrc2	XM_039803702.1	Leucine-rich repeat-containing protein 2	LRRC2	-0.613484	3.74668	29.7914	4.47e-05	0.00878793
epcam	XM_039784731.1	Tumor-associated calcium signal transducer 2	TACSTD2	-0.433051	8.09424	29.7194	4.53e-05	0.00882118
ccn1	XM_039810763.1	CCN family member 1	CCN1	-0.800808	5.8553	29.49	4.73e-05	0.00886767
pmelb	XM_039800407.1	Melanocyte protein PMEL	PMEL	0.388498	6.93197	29.5113	4.71e-05	0.00886767
LOC120553033	XM_039791090.1	Acetylcholinesterase	ACHE	0.450732	3.12965	29.5298	4.69e-05	0.00886767
guca1c	XM_039818985.1	Guanylyl cyclase-activating protein 1	GUCA1A	0.644824	4.06182	29.6095	4.62e-05	0.00886767
dhcr7	XM_039795927.1	7-dehydrocholesterol reductase	DHCR7	-0.404567	6.04262	29.3025	4.9e-05	0.0090508
nat10	XM_039809695.1	RNA cytidine acetyltransferase	NAT10	0.379905	5.59294	29.2354	4.96e-05	0.0090508
g3bp1	XM_039813113.1	Ras GTPase-activating protein-binding protein 1	G3BP1	0.536333	6.0662	29.2502	4.94e-05	0.0090508
LOC120545689	XM_039780243.1	Caspase-7	CASP7	-0.968698	1.85627	29.0725	5.11e-05	0.00924945
LOC120570870	XM_039819472.1	Elongation factor 1-alpha 1	EEF1A1	-0.849396	6.07429	29.0147	5.17e-05	0.00926874
LOC120570325	XM_039818617.1	Ermin	ERMN	0.652832	3.28486	28.8939	5.29e-05	0.0093999
hspb6	XM_039806720.1	Alpha-crystallin A chain	CRYAA	-0.598896	2.41204	28.8468	5.33e-05	0.00940113
mogs	XM_039797487.1	Mannosyl-oligosaccharide glucosidase	MOGS	0.399765	5.50246	28.8021	5.38e-05	0.00940113
cpox	XM_039812305.1	Oxygen-dependent coproporphyrinogen-III oxidase, mitochondrial	CPOX	-0.735758	4.66689	28.5726	5.62e-05	0.00954951
LOC120568994	XM_039816775.1	Y+L amino acid transporter 2	SLC7A6	-0.428036	4.49042	28.4994	5.7e-05	0.00954951
rad23ab	XM_039811941.1	UV excision repair protein RAD23 homolog B	RAD23B	-0.413724	4.04266	28.5073	5.69e-05	0.00954951
LOC120575363	XM_039826095.1	E3 ubiquitin-protein ligase TRIM39	TRIM39	-0.341584	4.72249	28.6025	5.59e-05	0.00954951
ipo4	XM_039790926.1	Importin-4	IPO4	0.396806	6.11657	28.5734	5.62e-05	0.00954951
LOC120548542	XM_039784853.1	Muscular LMNA-interacting protein	MLIP	-0.808555	3.90269	28.3603	5.85e-05	0.00971307
mknk1	XM_039812052.1	MAP kinase-interacting serine/threonine-protein kinase 1	MKNK1	-0.460532	4.38543	28.3254	5.89e-05	0.00971307
LOC120571654	XM_039820711.1	Lanosterol 14-alpha demethylase	CYP51A1	-0.727211	4.75512	28.2122	6.02e-05	0.00984685
LOC120553419	XM_039791791.1	Metalloproteinase inhibitor 3	TIMP3	-0.518058	3.77026	28.0451	6.22e-05	0.0100876
casq1a	XM_039814533.1	Calsequestrin-1	CASQ1	-0.851014	5.47498	27.9069	6.38e-05	0.0101985
LOC120563147	XM_039807280.1	Nuclear factor of activated T-cells, cytoplasmic 1	NFATC1	-0.471636	4.07129	27.9345	6.35e-05	0.0101985
si:dkey-202l22.6	XM_039786620.1	Up-regulator of cell proliferation	URGCP	-1.57076	4.47177	27.8651	6.44e-05	0.0102016
LOC120570458	XM_039818825.1	Lanosterol synthase	LSS	-0.962762	3.59463	27.5002	6.91e-05	0.0103806
slc16a3	XM_039788298.1	Monocarboxylate transporter 4	SLC16A3	-0.906029	4.54118	27.4289	7.01e-05	0.0103806
LOC120562428	XM_039806141.1	Complement C1r subcomponent	C1R	-0.705723	2.08736	27.6815	6.67e-05	0.0103806
tpi1b	XM_039807089.1	Triosephosphate isomerase	TPI1	-0.506749	8.7348	27.442	6.99e-05	0.0103806
twist1a	XM_039819366.1	Twist-related protein 1	TWIST1	-0.382379	3.426	27.5683	6.82e-05	0.0103806
LOC120549246	XM_039785986.1	Porphobilinogen deaminase	HMBS	0.345592	5.45724	27.5942	6.78e-05	0.0103806
vsx1	XM_039783177.1	Visual system homeobox 2	VSX2	0.432574	3.46911	27.625	6.74e-05	0.0103806
pde6c	XM_039788021.1	Cone cGMP-specific 3',5'-cyclic phosphodiesterase subunit alpha'	PDE6C	0.571611	6.64807	27.6238	6.74e-05	0.0103806
LOC120573560	XM_039823350.1	UDP-glucuronosyltransferase 2B15	UGT2B15	0.599397	3.93601	27.436	7e-05	0.0103806
dnajb2	XM_039817684.1	DnaJ homolog subfamily B member 6	DNAJB6	-0.39396	4.59615	27.2881	7.2e-05	0.010594
ch25h	XM_039788828.1	Cholesterol 25-hydroxylase	CH25H	-1.54647	0.889497	27.1761	7.36e-05	0.0107522
LOC120563436	XM_039807593.1	Cytochrome c oxidase subunit 8A, mitochondrial	COX8A	-1.34065	2.03082	26.7874	7.95e-05	0.0109057
LOC120571033	XM_039819728.1	Proline-rich protein 15-like protein	PRR15L	-0.639343	3.40222	26.9603	7.68e-05	0.0109057
nfatc2a	XM_039800984.1	Nuclear factor of activated T-cells, cytoplasmic 2	NFATC2	-0.617192	2.86833	27.0353	7.57e-05	0.0109057
LOC120571123	XM_039819817.1	Tumor necrosis factor receptor superfamily member 6B	TNFRSF6B	-0.491458	3.38967	26.8534	7.85e-05	0.0109057
itpkcb	XM_039823544.1	Inositol-trisphosphate 3-kinase C	ITPKC	-0.383643	4.90236	26.7335	8.04e-05	0.0109057
xirp2a	XM_039793342.1	Xin actin-binding repeat-containing protein 2	XIRP2	-0.374753	6.144	26.8859	7.8e-05	0.0109057
LOC120561791	XM_039805037.1	Extracellular matrix protein 1	ECM1	-0.329792	5.63102	26.812	7.91e-05	0.0109057
sh2d3a	XM_039797666.1	Breast cancer anti-estrogen resistance protein 3	BCAR3	-0.305693	4.66204	26.722	8.05e-05	0.0109057
tomm40	XM_039806605.1	Mitochondrial import receptor subunit TOM40 homolog	TOMM40	0.391285	5.30172	26.865	7.83e-05	0.0109057
man1a2	XM_039817834.1	Mannosyl-oligosaccharide 1,2-alpha-mannosidase IB	MAN1A2	0.400646	3.89379	27.0307	7.58e-05	0.0109057
LOC120548641	XM_039784992.1	Tripartite motif-containing protein 16	TRIM16	2.03872	-0.112344	26.791	7.94e-05	0.0109057
map1lc3b	XM_039807976.1	Microtubule-associated proteins 1A/1B light chain 3B	MAP1LC3B	-0.428196	7.02686	26.4831	8.45e-05	0.0112883
LOC120561858	XM_039805166.1	Carcinoembryonic antigen-related cell adhesion molecule 5	CEACAM5	1.49336	1.55943	26.4918	8.43e-05	0.0112883
LOC120571407	XM_039820345.1	NA	NA	1.22829	0.560936	26.2975	8.77e-05	0.01164
wu:fb55g09	XM_039797732.1	NA	NA	-0.730832	5.81392	26.1554	9.02e-05	0.0116835
tmem100a	XM_039826239.1	Transmembrane protein 100	TMEM100	-0.594518	3.86173	26.2172	8.91e-05	0.0116835
LOC120551419	XM_039788856.1	Beta-galactosidase-1-like protein 2	GLB1L2	-0.459487	3.1574	26.191	8.96e-05	0.0116835
oclnb	XM_039804537.1	Occludin	OCLN	-0.453919	4.03769	26.1515	9.03e-05	0.0116835
aspn	XM_039798287.1	Asporin	ASPN	-0.695006	2.38924	26.0115	9.29e-05	0.0117028
LOC120567626	XM_039814540.1	Phosphoglucomutase-1	PGM1	-0.690735	2.97231	25.9891	9.33e-05	0.0117028
LOC120564261	XM_039809120.1	Troponin I, fast skeletal muscle	TNNI2	-0.403833	5.39074	26.025	9.26e-05	0.0117028
wdr45	XM_039780271.1	WD repeat domain phosphoinositide-interacting protein 4	WDR45	-0.361082	5.19667	26.014	9.28e-05	0.0117028
smtla	XM_039821718.1	Prolactin	PRL	1.06704	0.861339	26.0452	9.22e-05	0.0117028
sqlea	XM_039805875.1	Squalene monooxygenase	SQLE	-1.23547	3.99338	25.9219	9.46e-05	0.0117715
soul3	XM_039787084.1	NA	NA	-0.415013	5.30255	25.9	9.5e-05	0.0117715
orc3	XM_039786153.1	Origin recognition complex subunit 3	ORC3	0.40015	3.40592	25.6594	9.98e-05	0.0122877
LOC120543840	XM_039777139.1	S-arrestin	SAG	-0.617113	3.98477	25.5529	0.000101952	0.0124827
heca	XM_039781435.1	Headcase protein homolog	HECA	-0.590927	2.65018	25.3813	0.000105603	0.0128528
acsl6	XM_039826540.1	Long-chain-fatty-acid--CoA ligase 6	ACSL6	0.273194	5.84521	25.3332	0.000106653	0.0128964
dnajb11	XM_039818199.1	DnaJ homolog subfamily B member 11	DNAJB11	0.451765	6.03533	25.3073	0.000107223	0.0128964
fosl2	XM_039785273.1	Fos-related antigen 2	FOSL2	-0.512478	4.66412	25.1933	0.000109773	0.0130523
lta4h	XM_039792225.1	Leukotriene A-4 hydrolase	LTA4H	0.54512	6.90266	25.1923	0.000109796	0.0130523
LOC120572772	XM_039822201.1	Cytochrome P450 3A4	CYP3A4	-0.874514	5.12998	25.0767	0.000112451	0.0132085
LOC120556386	XM_039795959.1	Gamma-aminobutyric acid receptor-associated protein-like 2	GABARAPL2	-0.325421	5.28922	25.0237	0.000113694	0.0132085
gnpat2	XM_039781875.1	Dihydroxyacetone phosphate acyltransferase	GNPAT	-0.274812	4.86342	25.0934	0.000112063	0.0132085
nop10	XM_039822962.1	H/ACA ribonucleoprotein complex subunit 3	NOP10	0.376879	4.92452	25.0441	0.000113214	0.0132085
pnpla3	XM_039792325.1	Patatin-like phospholipase domain-containing protein 2	PNPLA2	0.457448	6.86711	24.9158	0.000116268	0.0134313
LOC120575321	XM_039826037.1	Keratin, type I cytoskeletal 16	KRT16	-1.30519	5.13547	24.8755	0.000117245	0.0134681
LOC120572778	XM_039822211.1	Zinc finger protein 420	ZNF420	-0.950863	0.596383	24.8263	0.000118455	0.0135051
si:dkey-26c10.5	XM_039805780.1	Early activation antigen CD69	CD69	-0.563326	3.94434	24.8087	0.000118889	0.0135051
LOC120563616	XM_039807902.1	Glucose-6-phosphate isomerase	GPI	-0.608744	5.02835	24.7575	0.000120166	0.0135747
eif4g1a	XM_039816987.1	Eukaryotic translation initiation factor 4 gamma 1	EIF4G1	0.368316	8.78989	24.7309	0.000120835	0.0135754
aldocb	XM_039776860.1	Fructose-bisphosphate aldolase C	ALDOC	-0.318771	8.86037	24.608	0.000123983	0.0138529
hpgd	XM_039811251.1	15-hydroxyprostaglandin dehydrogenase [NAD(+)]	HPGD	-0.414557	4.17924	24.5492	0.000125519	0.0139483
top1	XM_039799502.1	DNA topoisomerase 1	TOP1	0.360924	4.25307	24.4964	0.000126919	0.0140277
LOC120568001	XM_039815167.1	Transcription factor Jun	JUN	-0.712535	5.38532	24.439	0.00012846	0.0140461
LOC120561879	XM_039805202.1	Protein tyrosine phosphatase type IVA 3	PTP4A3	-0.410814	6.48615	24.46	0.000127895	0.0140461
LOC120567865	XM_039814945.1	ATP-dependent 6-phosphofructokinase, platelet type	PFKP	-0.477748	6.52729	24.3731	0.000130256	0.0141667
tomm20b	XM_039813482.1	Mitochondrial import receptor subunit TOM20 homolog	TOMM20	0.322926	5.83491	24.3469	0.000130976	0.0141696
plod1a	XM_039799930.1	Procollagen-lysine,2-oxoglutarate 5-dioxygenase 1	PLOD1	-0.573311	4.45521	24.2582	0.000133454	0.0142121
bach1b	XM_039777513.1	Transcription regulator protein BACH1	BACH1	-0.524912	2.50811	24.2663	0.000133226	0.0142121
usp28	XM_039778269.1	Ubiquitin carboxyl-terminal hydrolase 28	USP28	-0.414404	5.83511	24.267	0.000133205	0.0142121
LOC120556681	XM_039796334.1	Transcription factor JunB	JUNB	-0.61417	3.61599	24.1898	0.000135398	0.0143444
LOC120555626	XM_039794484.1	NA	NA	-0.547772	3.25615	24.1164	0.000137522	0.0144944
xkr9	XM_039789475.1	XK-related protein 9	XKR9	-1.45454	0.330979	24.0251	0.000140215	0.0145502
LOC120562623	XM_039806429.1	Syndecan-4	SDC4	-0.512041	6.30945	23.9786	0.000141609	0.0145502
eno1a	XM_039800179.1	Alpha-enolase	ENO1	-0.502724	9.69413	23.9865	0.000141371	0.0145502
LOC120559846	XM_039801882.1	Succinate dehydrogenase [ubiquinone] iron-sulfur subunit, mitochondrial	SDHB	-0.319326	5.74986	24.0269	0.000140161	0.0145502
tigara	XM_039809721.1	Fructose-2,6-bisphosphatase TIGAR	TIGAR	0.476148	2.92823	24.0463	0.000139583	0.0145502
sidt2	XM_039825628.1	SID1 transmembrane family member 2	SIDT2	-0.426761	5.35711	23.9305	0.000143067	0.0146265
LOC120563319	XM_039807412.1	Circadian-associated transcriptional repressor	CIART	-0.377103	4.83663	23.7951	0.000147264	0.014909
slc25a25b	XM_039780345.1	Mitochondrial adenyl nucleotide antiporter SLC25A25	SLC25A25	0.323981	4.70258	23.7943	0.000147289	0.014909
LOC120559027	XM_039800451.1	Adhesion G protein-coupled receptor L1	ADGRL1	0.893659	1.37949	23.6335	0.000152457	0.0153561
LOC120557941	XM_039798666.1	Nuclear receptor subfamily 4immunitygroup A member 1	NR4A1	-0.77795	5.51797	23.546	0.000155354	0.0154617
cd302	XM_039817599.1	CD302 antigen	CD302	-0.358069	5.16148	23.5703	0.000154542	0.0154617
LOC120557703	XM_039798246.1	Inositol hexakisphosphate kinase 2	IP6K2	-0.293626	4.7913	23.5334	0.000155774	0.0154617
erg28	XM_039786114.1	Ergosterol biosynthetic protein 28 homolog	ERG28	-0.578949	3.53877	23.4933	0.000157128	0.0154928
zcchc4	XM_039822856.1	rRNA N6-adenosine-methyltransferase ZCCHC4	ZCCHC4	0.322458	4.48991	23.4793	0.000157603	0.0154928
dgcr8	XM_039802582.1	Microprocessor complex subunit DGCR8	DGCR8	0.351074	6.28368	23.4503	0.000158592	0.0155155
LOC120552712	XM_039790935.1	OTU domain-containing protein 1	OTUD1	-1.56216	3.37967	23.324	0.000162981	0.0157543
LOC120547299	XM_039782839.1	Filamin-A-interacting protein 1	FILIP1	-0.440092	3.92344	23.3291	0.000162804	0.0157543
LOC120574730	XM_039825136.1	Galectin-3-binding protein	LGALS3BP	-0.412722	3.75564	23.3138	0.000163344	0.0157543
LOC120560177	XM_039802424.1	Alpha-1-antichymotrypsin	SERPINA3	1.24051	0.29136	23.2743	0.000164747	0.015815
igfbp1a	XM_039811277.1	Insulin-like growth factor-binding protein 1	IGFBP1	-1.03067	3.63935	23.1987	0.000167473	0.0158533
malt3	XM_039809729.1	Mucosa-associated lymphoid tissue lymphoma translocation protein 1	MALT1	-0.600504	3.17417	23.2051	0.000167242	0.0158533
tyr	XM_039791205.1	Tyrosinase	TYR	0.43867	5.31704	23.2087	0.000167109	0.0158533
LOC120573520	XM_039823305.1	Myelin-oligodendrocyte glycoprotein	MOG	-0.847126	2.86899	23.1496	0.000169272	0.0159498
foxq1b	XM_039812332.1	Forkhead box protein Q1	FOXQ1	-0.709216	2.74905	23.0997	0.000171121	0.0160367
LOC120574805	XM_039825259.1	Phenylethanolamine N-methyltransferase	PNMT	1.41215	3.92915	23.0825	0.000171763	0.0160367
hm13	XM_039801763.1	Minor histocompatibility antigen H13	HM13	0.454631	4.2163	23.051	0.000172947	0.0160634
LOC120549748	XM_039786856.1	C-type lectin domain family 4 member M	CLEC4M	0.573796	1.9616	23.0125	0.000174406	0.0160634
LOC120561469	XM_039804625.1	Leucine-rich repeat-containing protein 43	LRRC43	1.9434	0.810644	23.0152	0.000174305	0.0160634
creb5a	XM_039819509.1	Cyclic AMP-responsive element-binding protein 5	CREB5	-1.21436	1.85921	22.9458	0.00017697	0.0160964
zgc:162730	XM_039783378.1	mRNA decay activator protein ZFP36L1	ZFP36L1	-0.715707	5.54241	22.9418	0.000177126	0.0160964
LOC120564863	XM_039810098.1	Signal-transducing adaptor protein 2	STAP2	-0.555054	3.14228	22.9788	0.000175698	0.0160964
LOC120557045	XM_039797062.1	Histone H2B type 2-E	H2BC21	-1.1221	0.0136997	22.6667	0.000188155	0.0163017
LOC120568902	XM_039816645.1	Midnolin	MIDN	-0.849491	4.46734	22.8546	0.000180539	0.0163017
pip5k1ba	XM_039780083.1	Phosphatidylinositol 4-phosphate 5-kinase type-1 beta	PIP5K1B	-0.537365	3.80064	22.6689	0.000188062	0.0163017
sprn2	XM_039803671.1	NA	NA	-0.530736	3.58023	22.7417	0.000185071	0.0163017
ndrg1a	XM_039819784.1	Protein NDRG1	NDRG1	-0.45997	6.43676	22.6672	0.000188132	0.0163017
phykpl	XM_039814184.1	5-phosphohydroxy-L-lysine phospho-lyase	PHYKPL	-0.391366	3.74117	22.8159	0.00018208	0.0163017
stat3	XM_039825015.1	Signal transducer and activator of transcription 3	STAT3	-0.346673	6.39407	22.7677	0.00018402	0.0163017
nfe2l2a	XM_039817797.1	Nuclear factor erythroid 2-related factor 2	NFE2L2	-0.29542	5.50425	22.6904	0.000187174	0.0163017
cyhr1	XM_039819296.1	Zinc finger TRAF-type-containing protein 1	ZFTRAF1	-0.266472	6.9359	22.7591	0.000184365	0.0163017
LOC120558149	XM_039799069.1	Monocarboxylate transporter 2	SLC16A7	0.376708	4.67809	22.6683	0.000188089	0.0163017
LOC120545708	XM_039780258.1	Tripartite motif-containing protein 16	TRIM16	0.517495	2.38307	22.7678	0.000184014	0.0163017
tbxas1	XM_039809516.1	Thromboxane-A synthase	TBXAS1	-0.513051	5.31005	22.6247	0.000189907	0.016355
nup155	XM_039780427.1	Nuclear pore complex protein Nup155	NUP155	0.277138	6.21475	22.6136	0.000190369	0.016355
arhgef38	XM_039800078.1	Rho guanine nucleotide exchange factor 38	ARHGEF38	-0.732999	2.88819	22.4342	0.00019808	0.016532
ddit3	XM_039796728.1	DNA damage-inducible transcript 3 protein	DDIT3	-0.624085	4.92503	22.434	0.00019809	0.016532
LOC120544214	XM_039777830.1	Ubiquitin carboxyl-terminal hydrolase 2	USP2	-0.561112	2.73476	22.4595	0.000196973	0.016532
LOC120556190	XM_039795623.1	Fibulin-7	FBLN7	-0.449895	4.22241	22.4561	0.000197121	0.016532
tyk2	XM_039825180.1	Non-receptor tyrosine-protein kinase TYK2	TYK2	-0.340553	4.8091	22.4732	0.000196376	0.016532
eif4ebp3l	XM_039813222.1	Eukaryotic translation initiation factor 4E-binding protein 3	EIF4EBP3	-0.335225	5.69037	22.4916	0.000195577	0.016532
crtac1a	XM_039784574.1	Cartilage acidic protein 1	CRTAC1	-0.295502	4.97899	22.5345	0.000193729	0.016532
LOC120567158	XM_039814015.1	NA	NA	-0.406851	4.21989	22.3767	0.000200627	0.0166757
LOC120568289	XM_039815691.1	Calreticulin	CALR	0.416534	7.41135	22.3373	0.000202388	0.016754
irf9	XM_039789969.1	Interferon regulatory factor 9	IRF9	-0.48016	3.3073	22.1975	0.000208794	0.0172145
atf3	XM_039782573.1	Cyclic AMP-dependent transcription factor ATF-3	ATF3	-1.04467	3.3364	22.1396	0.000211511	0.0173685
rpn2	XM_039797321.1	Dolichyl-diphosphooligosaccharide--protein glycosyltransferase subunit 2	RPN2	0.352403	7.19668	22.0866	0.000214035	0.0175055
txnipa	XM_039820657.1	Thioredoxin-interacting protein	TXNIP	-0.706403	7.19621	22.0058	0.000217946	0.0175273
LOC120573979	XM_039823906.1	Ribosomal protein uL3-like	RPL3L	-0.655432	5.77011	22.0433	0.000216122	0.0175273
LOC120554605	XM_039793609.1	Pseudouridine-5'-phosphatase	PUDP	-0.360053	4.76014	22.0184	0.000217332	0.0175273
wdr77	XM_039796365.1	Methylosome protein WDR77	WDR77	0.37889	5.2104	22.0202	0.000217242	0.0175273
tnfsf10	XM_039789973.1	Tumor necrosis factor ligand superfamily member 10	TNFSF10	0.427113	4.1847	21.9927	0.000218587	0.0175273
LOC120554345	XM_039793190.1	NA	NA	-0.402865	4.5239	21.9204	0.000222167	0.017548
bnip3lb	XM_039779908.1	BCL2/adenovirus E1B 19 kDa protein-interacting protein 3-like	BNIP3L	-0.397482	5.13305	21.9182	0.000222279	0.017548
ngrn	XM_039799925.1	Neugrin	NGRN	0.38797	3.34521	21.9613	0.000220136	0.017548
LOC120554976	XM_039793823.1	NLR family CARD domain-containing protein 3	NLRC3	0.609889	2.8846	21.9468	0.000220852	0.017548
asb5b	XM_039789046.1	Ankyrin repeat and SOCS box protein 5	ASB5	-0.470402	4.32109	21.8129	0.000227613	0.0177634
sptlc2b	XM_039781276.1	Serine palmitoyltransferase 2	SPTLC2	-0.357978	5.70389	21.8227	0.000227112	0.0177634
slc22a5	XM_039826451.1	Organic cation/carnitine transporter 2	SLC22A5	0.486642	2.91805	21.816	0.000227456	0.0177634
LOC120566053	XM_039812274.1	Dual specificity protein phosphatase 22	DUSP22	-0.427323	4.14086	21.7377	0.000231511	0.0179989
klhl41a	XM_039817650.1	Kelch-like protein 41	KLHL41	-0.433868	4.41248	21.6264	0.000237419	0.0182398
LOC120555831	XM_039794960.1	Hexokinase-1	HK1	-0.272795	5.40826	21.6289	0.000237284	0.0182398
LOC120546902	XM_039782156.1	Cytochrome P450 2A13	CYP2A13	0.913026	3.2381	21.6124	0.000238178	0.0182398
saa	XM_039794768.1	Serum amyloid A-1 protein	SAA1	1.48713	1.33639	21.6511	0.000236093	0.0182398
stt3b	XM_039819872.1	Dolichyl-diphosphooligosaccharide--protein glycosyltransferase subunit STT3B	STT3B	0.278576	6.83841	21.5889	0.000239448	0.0182686
LOC120560230	XM_039802508.1	Alpha-1-antitrypsin	SERPINA1	-0.793086	0.968005	21.5234	0.000243037	0.0183072
cebpb	XM_039800846.1	CCAAT/enhancer-binding protein beta	CEBPB	-0.705644	4.34791	21.5347	0.000242415	0.0183072
bmerb1	XM_039813885.1	bMERB domain-containing protein 1	BMERB1	0.28163	5.17567	21.54	0.000242124	0.0183072
parn	XM_039805465.1	Poly(A)-specific ribonuclease PARN	PARN	0.289518	6.01497	21.5144	0.000243534	0.0183072
dusp1	XM_039813881.1	Dual specificity protein phosphatase 1	DUSP1	-0.818052	5.04882	21.454	0.000246908	0.0184928
rell2	XM_039813775.1	RELT-like protein 2	RELL2	0.508664	3.86851	21.4119	0.000249287	0.0186028
atf5b	XM_039784419.1	Cyclic AMP-dependent transcription factor ATF-5	ATF5	-0.507704	4.37286	21.3226	0.000254424	0.0188486
pamr1	XM_039808848.1	Inactive serine protease PAMR1	PAMR1	-0.454828	2.97212	21.3382	0.000253521	0.0188486
dhx37	XM_039804408.1	Probable ATP-dependent RNA helicase DHX37	DHX37	0.311941	5.09911	21.2825	0.000256772	0.0189538
LOC120569101	XM_039816968.1	3-keto-steroid reductase/17-beta-hydroxysteroid dehydrogenase 7	HSD17B7	-0.433617	3.25482	21.2608	0.000258049	0.0189796
f2rl1.2	XM_039780873.1	Proteinase-activated receptor 2	F2RL1	-0.574794	3.72239	21.2431	0.000259098	0.0189884
hsd3b7	XM_039824386.1	3 beta-hydroxysteroid dehydrogenase type 7	HSD3B7	-0.565979	4.8201	21.2028	0.000261506	0.0190285
LOC120551893	XM_039789465.1	Glycine--tRNA ligase	GARS1	0.783613	3.17692	21.2052	0.000261359	0.0190285
LOC120560686	XM_039803445.1	Neurocan core protein	NCAN	-1.10912	-0.0896932	21.1469	0.000264882	0.0190904
ndufa4b	XM_039787264.1	Cytochrome c oxidase subunit NDUFA4	NDUFA4	-0.495955	6.26378	21.1456	0.000264961	0.0190904
LOC120571676	XM_039820737.1	Cbp/p300-interacting transactivator 2	CITED2	-0.397613	4.36013	21.1271	0.00026609	0.0190904
hgh1	XM_039798802.1	Protein HGH1 homolog	HGH1	0.279839	4.43636	21.1302	0.000265904	0.0190904
admb	XM_039807677.1	NA	NA	-0.554489	2.52145	21.0463	0.000271088	0.0192888
LOC120570216	XM_039818450.1	SPEG neighbor protein	SPEGNB	-0.437962	3.78385	21.0577	0.000270374	0.0192888
pdgfrl	XM_039812580.1	Platelet-derived growth factor receptor-like protein	PDGFRL	-0.293545	4.95502	21.0367	0.000271687	0.0192888
dctpp1	XM_039814922.1	dCTP pyrophosphatase 1	DCTPP1	0.416241	3.01545	21.0113	0.000273282	0.0193349
sinhcaf	XM_039809640.1	SIN3-HDAC complex-associated factor	SINHCAF	-0.47162	4.60967	20.9105	0.000279721	0.0197222
fancd2	XM_039796555.1	Fanconi anemia group D2 protein	FANCD2	0.353622	4.22587	20.8941	0.000280785	0.0197293
zgc:65811	XM_039824499.1	CD9 antigen	CD9	-0.326745	3.98799	20.8682	0.000282476	0.0197801
rgl1	XM_039810367.1	Ral guanine nucleotide dissociation stimulator-like 1	RGL1	-0.320922	5.05198	20.8406	0.000284287	0.019839
sgk1	XM_039781637.1	Serine/threonine-protein kinase Sgk1	SGK1	-0.430458	6.32962	20.7797	0.000288333	0.0200529
LOC120559201	XM_039800747.1	Glutaminase kidney isoform, mitochondrial	GLS	-0.547615	3.90731	20.719	0.000292431	0.020269
LOC120574864	XM_039825340.1	Protein Tob1	TOB1	-0.553649	7.15131	20.6922	0.000294258	0.0203267
ptgs2b	XM_039811906.1	Prostaglandin G/H synthase 2	PTGS2	-0.853486	3.59452	20.6709	0.000295719	0.0203588
socs3a	XM_039825899.1	Suppressor of cytokine signaling 3	SOCS3	-0.689543	3.50738	20.6254	0.000298872	0.0205068
dhcr24	XM_039810283.1	Delta(24)-sterol reductase	DHCR24	-0.555785	4.94726	20.5672	0.000302961	0.0206645
stat2	XM_039798193.1	Signal transducer and activator of transcription 3	STAT3	-0.396328	4.88672	20.5185	0.000306431	0.0206645
angptl7	XM_039799788.1	Angiopoietin-related protein 7	ANGPTL7	-0.336569	6.76441	20.5445	0.000304571	0.0206645
sumo3b	XM_039818913.1	Small ubiquitin-related modifier 3	SUMO3	0.230938	5.50499	20.5073	0.000307234	0.0206645
LOC120568405	XM_039815918.1	Carbonic anhydrase 2	CA2	0.24515	5.9077	20.5627	0.000303283	0.0206645
LOC120567077	XM_039813875.1	NA	NA	0.927821	1.28978	20.5139	0.000306761	0.0206645
mafaa	XM_039812459.1	Transcription factor MafA	MAFA	-0.562134	3.35527	20.2858	0.000323637	0.0212983
cratb	XM_039819875.1	Carnitine O-acetyltransferase	CRAT	-0.554584	5.68291	20.295	0.000322931	0.0212983
snap47	XM_039814548.1	Synaptosomal-associated protein 47	SNAP47	-0.447483	3.00777	20.241	0.000327073	0.0212983
mia	XM_039777082.1	Melanoma-derived growth regulatory protein	MIA	-0.39881	4.58906	20.2764	0.000324349	0.0212983
pcolceb	XM_039821440.1	Procollagen C-endopeptidase enhancer 1	PCOLCE	-0.384628	4.6064	20.2517	0.000326245	0.0212983
lzic	XM_039799308.1	Protein LZIC	LZIC	0.339246	3.87721	20.319	0.000321117	0.0212983
LOC120568811	XM_039816520.1	Mitochondrial import inner membrane translocase subunit TIM44	TIMM44	0.351033	5.24194	20.3159	0.000321351	0.0212983
mfsd1	XM_039824807.1	Major facilitator superfamily domain-containing protein 1	MFSD1	0.3857	4.37813	20.3573	0.000318237	0.0212983
LOC120574734	XM_039825142.1	Proteasome activator complex subunit 3	PSME3	0.517912	6.03968	20.2435	0.000326877	0.0212983
zgc:113142	XM_039793116.1	D-beta-hydroxybutyrate dehydrogenase, mitochondrial	BDH1	1.83489	0.781593	20.2877	0.00032349	0.0212983
parp2	XM_039815976.1	Poly [ADP-ribose] polymerase 2	PARP2	0.362914	3.93333	20.1653	0.000332963	0.021613
cdc42ep3	XM_039784786.1	Cdc42 effector protein 3	CDC42EP3	-0.307388	5.75361	20.132	0.000335603	0.0217154
lpcat4	XM_039823562.1	Lysophospholipid acyltransferase LPCAT4	LPCAT4	-0.656308	2.49794	20.1025	0.000337952	0.0217299
si:dkey-33c12.3	XM_039785206.1	Neurofilament light polypeptide	NEFL	-0.404156	3.67036	20.1155	0.000336916	0.0217299
LOC120544345	XM_039777998.1	Tyrosinase	TYR	0.679446	2.87	20.071	0.00034048	0.0218238
proza	XM_039825068.1	Coagulation factor X	F10	-0.266903	5.93159	20.0198	0.000344642	0.0220215
LOC120568830	XM_039816552.1	Tissue factor	F3	-0.489627	3.10062	19.9961	0.000346582	0.0220451
LOC120570617	XM_039819077.1	Mid1-interacting protein 1	MID1IP1	-0.397993	5.09578	19.9839	0.000347592	0.0220451
LOC120572391	XM_039821692.1	NA	NA	4.13082	-0.529338	20.5972	0.000348245	0.0220451
si:ch211-234h8.7	XM_039825642.1	Monocarboxylate transporter 4	SLC16A3	-0.710352	2.53901	19.958	0.000349738	0.0220713
tarbp1	XM_039783737.1	Probable methyltransferase TARBP1	TARBP1	0.536176	3.8043	19.915	0.000353332	0.0222295
cdkn1a	XM_039798084.1	Cyclin-dependent kinase inhibitor 1	CDKN1A	-0.451592	4.02124	19.856	0.000358335	0.0224214
ndrg2	XM_039821296.1	Protein NDRG2	NDRG2	-0.333172	8.46022	19.8532	0.000358576	0.0224214
si:dkey-79d12.5	XM_039806718.1	NA	NA	-0.564804	3.61491	19.7777	0.000365094	0.0227594
dennd10	XM_039784335.1	DENN domain-containing protein 10	DENND10	0.320883	4.173	19.7494	0.000367572	0.0228442
LOC120551245	XM_039788508.1	Monocarboxylate transporter 6	SLC16A5	-0.623644	1.76977	19.6799	0.000373747	0.0231576
vps41	XM_039790862.1	Vacuolar protein sorting-associated protein 41 homolog	VPS41	-0.236586	5.40891	19.6634	0.000375228	0.0231791
LOC120550815	XM_039787679.1	Cytochrome c oxidase subunit 6B1	COX6B1	-1.11042	2.45331	19.6331	0.000377963	0.0232078
foxj1a	XM_039824425.1	Forkhead box protein J1	FOXJ1	-0.489004	2.7042	19.6366	0.000377644	0.0232078
LOC120564151	XM_039808898.1	Filamin-C	FLNC	-0.403035	6.86626	19.5917	0.00038174	0.0233151
mmadhca	XM_039793513.1	Cobalamin trafficking protein CblD	MMADHC	-0.354843	4.22123	19.5799	0.000382826	0.0233151
wnk4a	XM_039788529.1	Serine/threonine-protein kinase WNK4	WNK4	-0.340804	5.06415	19.5604	0.000384623	0.0233151
LOC120563761	XM_039808150.1	AP-3 complex subunit beta-2	AP3B2	0.369184	5.10184	19.5544	0.000385181	0.0233151
aspdh	XM_039823978.1	Aspartate dehydrogenase domain-containing protein	ASPDH	0.442106	2.88342	19.5519	0.000385412	0.0233151
LOC120572042	XR_005641345.1	NA	NA	0.915572	0.689759	19.5253	0.000387883	0.0233954
LOC120559811	XM_039801836.1	Cytochrome c oxidase subunit 4 isoform 1, mitochondrial	COX4I1	-1.07741	1.58982	19.3005	0.000409536	0.0241198
LOC120554414	XR_005638409.1	NA	NA	-0.515241	3.65241	19.2907	0.000410509	0.0241198
jun	XM_039812182.1	Transcription factor Jun	JUN	-0.322626	5.29652	19.2989	0.000409695	0.0241198
amotl2b	XM_039816401.1	Angiomotin-like protein 2	AMOTL2	-0.302924	5.54665	19.315	0.000408097	0.0241198
peli1b	XM_039783419.1	E3 ubiquitin-protein ligase pellino homolog 1	PELI1	-0.30248	4.99051	19.3787	0.000401854	0.0241198
LOC120566913	XM_039813612.1	Phospholipase A and acyltransferase 3	PLAAT3	-0.285196	4.71564	19.3018	0.00040941	0.0241198
lima1a	XM_039800369.1	LIM domain and actin-binding protein 1	LIMA1	-0.263724	5.79041	19.3421	0.000405431	0.0241198
hmgb1a	XM_039776691.1	High mobility group protein B1	HMGB1	0.359393	8.44525	19.3683	0.000402869	0.0241198
ddx28	XM_039796001.1	Probable ATP-dependent RNA helicase DDX28	DDX28	0.362128	3.86795	19.2988	0.00040971	0.0241198
LOC120555801	XM_039794885.1	Protein phosphatase 1 regulatory subunit 3D	PPP1R3D	-0.758984	2.739	19.2211	0.000417509	0.0243737
LOC120546605	XM_039781663.1	Jun dimerization protein 2	JDP2	-0.595857	3.72034	19.1281	0.000427062	0.0243737
ifi35	XM_039824761.1	Interferon-induced 35 kDa protein	IFI35	-0.503839	2.23224	19.1902	0.000420652	0.0243737
LOC120548084	XM_039784044.1	Arginine vasopressin-induced protein 1	AVPI1	-0.468537	4.96508	19.179	0.000421795	0.0243737
pim1	XM_039801586.1	Serine/threonine-protein kinase pim-1	PIM1	-0.428707	5.66477	19.1196	0.000427944	0.0243737
LOC120553505	XM_039792004.1	Alpha-2-macroglobulin-like protein 1	A2ML1	-0.403866	6.67199	19.1806	0.00042164	0.0243737
tcp11l2	XM_039792057.1	T-complex protein 11-like protein 2	TCP11L2	-0.311052	6.82549	19.141	0.000425719	0.0243737
vwa1	XM_039801441.1	von Willebrand factor A domain-containing protein 1	VWA1	-0.271406	4.56906	19.2009	0.000419555	0.0243737
pdcd11	XM_039799732.1	Protein RRP5 homolog	PDCD11	0.2782	6.3282	19.1748	0.000422229	0.0243737
zgc:162331	XM_039791075.1	Sushi domain-containing protein 3	SUSD3	0.410659	3.43095	19.1435	0.000425459	0.0243737
LOC120574786	XM_039825234.1	NA	NA	0.691235	5.59338	19.1443	0.00042538	0.0243737
LOC120563015	XM_039807026.1	DC-STAMP domain-containing protein 2	DCST2	1.88035	-0.321541	19.0985	0.000430152	0.0244314
LOC120545277	XM_039779476.1	Septin-5	SEPTIN5	-0.612552	2.3735	19.0316	0.000437238	0.024561
LOC120560622	XM_039803300.1	NA	NA	-0.557489	3.52843	19.0466	0.00043564	0.024561
tm4sf18	XM_039812277.1	Transmembrane 4 L6 family member 1	TM4SF1	-0.415713	3.66837	19.0367	0.000436696	0.024561
dnmt1	XM_039825884.1	DNA (cytosine-5)-methyltransferase 1	DNMT1	0.32133	6.63252	19.0382	0.000436534	0.024561
si:dkey-71d15.2	XM_039778396.1	SH3 domain-containing kinase-binding protein 1	SH3KBP1	-0.37206	3.07086	19.0073	0.000439843	0.0245778
abat	XM_039823660.1	4-aminobutyrate aminotransferase, mitochondrial	ABAT	-0.261255	7.69828	19.0016	0.000440457	0.0245778
hykk.2	XM_039812226.1	Hydroxylysine kinase	HYKK	0.743249	3.437	18.9952	0.000441142	0.0245778
LOC120572703	XR_005641475.1	NA	NA	-0.678331	5.23154	18.9699	0.000443886	0.0245966
ccdc15	XM_039826352.1	Coiled-coil domain-containing protein 15	CCDC15	0.540404	2.2447	18.9714	0.000443721	0.0245966
slc15a2	XM_039818317.1	Solute carrier family 15 member 2	SLC15A2	-0.346815	3.99656	18.9536	0.000445658	0.024628
LOC120565507	XM_039811353.1	G2/M phase-specific E3 ubiquitin-protein ligase	G2E3	0.602328	1.52254	18.9387	0.000447288	0.0246515
myadmb	XM_039816013.1	Myeloid-associated differentiation marker	MYADM	-0.288016	6.05387	18.899	0.000451667	0.0248259
LOC120553565	XM_039792103.1	Tetraspanin-7	TSPAN7	-0.464611	6.23579	18.8487	0.000457279	0.0248801
LOC120564262	XM_039809121.1	Troponin I, fast skeletal muscle	TNNI2	-0.363455	6.65601	18.8487	0.000457274	0.0248801
kdm2aa	XM_039797077.1	Lysine-specific demethylase 2A	KDM2A	0.243262	4.88849	18.8393	0.000458334	0.0248801
LOC120547624	XM_039783147.1	NA	NA	0.314358	4.45118	18.8566	0.000456389	0.0248801
LOC120551274	XM_039788559.1	Uncharacterized protein C7orf50	C7orf50	0.330781	5.14108	18.8357	0.000458737	0.0248801
plvapb	XM_039812472.1	NA	NA	-0.323109	4.6119	18.8087	0.000461799	0.024914
hsp90aa1.2	XM_039782224.1	Heat shock protein HSP 90-alpha	HSP90AA1	0.388179	6.4209	18.8167	0.000460883	0.024914
LOC120549154	XM_039785821.1	Probable carboxypeptidase X1	CPXM1	-0.238053	6.23956	18.7707	0.000466131	0.0250815
LOC120562575	XM_039806351.1	Collagen alpha-6(VI) chain	COL6A6	-0.755289	2.92917	18.6995	0.000474393	0.0251976
prim2	XM_039784879.1	DNA primase large subunit	PRIM2	0.36129	4.29321	18.7257	0.000471337	0.0251976
LOC120567308	XM_039814254.1	Beta-2-glycoprotein 1	APOH	0.584421	3.73137	18.7088	0.000473298	0.0251976
slc10a7	XM_039821873.1	Sodium/bile acid cotransporter 7	SLC10A7	0.630631	1.45659	18.706	0.000473625	0.0251976
LOC120572016	XR_005641338.1	Eukaryotic translation initiation factor 3 subunit E	EIF3E	0.643667	1.23342	18.699	0.000474449	0.0251976
c9	XM_039779431.1	Complement component C9	C9	0.542114	5.53657	18.6704	0.000477817	0.0253107
LOC120562950	XM_039806910.1	Transcription factor E2F3	E2F3	0.248297	4.85874	18.6583	0.000479245	0.0253207
LOC120575450	XM_039826247.1	RNA-binding protein with serine-rich domain 1	RNPS1	0.279252	5.02087	18.6085	0.00048518	0.0255683
LOC120549587	XM_039786604.1	Actin, alpha cardiac muscle 1	ACTC1	-0.260495	6.0407	18.594	0.000486923	0.0255941
zgc:112052	XM_039809513.1	Protein C19orf12	C19orf12	-0.494762	2.33487	18.5091	0.000497283	0.0258034
tuft1a	XM_039806482.1	Tuftelin	TUFT1	-0.441631	4.59969	18.5253	0.000495288	0.0258034
LOC120575029	XM_039825613.1	Ferritin heavy chain	FTH1	-0.337086	6.07221	18.4693	0.000502231	0.0258034
pdia6	XM_039782335.1	Protein disulfide-isomerase A6	PDIA6	0.33019	6.26686	18.4756	0.000501441	0.0258034
zgc:64106	XM_039798048.1	Retinol dehydrogenase 11	RDH11	0.363637	5.12592	18.5014	0.000498236	0.0258034
calr	XM_039810960.1	Calreticulin	CALR	0.366044	6.39077	18.5003	0.000498369	0.0258034
c9h1orf112	XM_039810627.1	FIGNL1-interacting regulator of recombination and mitosis	FIRRM	0.376777	3.20116	18.5189	0.000496081	0.0258034
LOC120560183	XR_005639434.1	NA	NA	1.48127	0.236554	18.4764	0.000501339	0.0258034
LOC120555293	XR_005638674.1	NA	NA	2.34335	0.502831	18.469	0.000502263	0.0258034
LOC120573451	XM_039823186.1	NA	NA	-0.437332	4.04085	18.4473	0.000504978	0.0258779
jmjd6	XM_039825413.1	Bifunctional arginine demethylase and lysyl-hydroxylase JMJD6	JMJD6	-0.431362	4.18149	18.4269	0.000507551	0.0259447
znf593	XM_039786839.1	Zinc finger protein 593	ZNF593	0.336302	5.09559	18.4107	0.0005096	0.0259845
msmo1	XM_039817033.1	Methylsterol monooxygenase 1	MSMO1	-0.860334	5.31973	18.2894	0.000525262	0.0259887
LOC120573140	XM_039822619.1	Protein mono-ADP-ribosyltransferase PARP9	PARP9	-0.683092	2.71608	18.2881	0.000525422	0.0259887
LOC120559674	XM_039801585.1	Kelch repeat and BTB domain-containing protein 12	KBTBD12	-0.556325	3.58562	18.347	0.000517755	0.0259887
cnn2	XM_039814829.1	Calponin-2	CNN2	-0.555278	6.48884	18.3273	0.000520311	0.0259887
trib1	XM_039820555.1	Tribbles homolog 1	TRIB1	-0.376707	4.43358	18.3909	0.000512116	0.0259887
ldhba	XM_039791027.1	L-lactate dehydrogenase B chain	LDHB	-0.333967	8.15478	18.2815	0.000526296	0.0259887
rom1b	XM_039814411.1	Peripherin-2	PRPH2	-0.325459	4.34198	18.2533	0.000530018	0.0259887
LOC120553473	XM_039791892.1	ELKS/Rab6-interacting/CAST family member 1	ERC1	-0.306402	5.19181	18.321	0.000521129	0.0259887
LOC120557460	XM_039797799.1	Phosphatidate phosphatase LPIN2	LPIN2	-0.302564	4.60147	18.294	0.000524647	0.0259887
fam214a	XM_039794193.1	Atos homolog protein A	ATOSA	-0.244064	5.81112	18.302	0.000523604	0.0259887
utp6	XM_039794801.1	U3 small nucleolar RNA-associated protein 6 homolog	UTP6	0.249583	5.12412	18.3571	0.000516458	0.0259887
LOC120558871	XM_039800184.1	Microtubule-associated protein RP/EB family member 1	MAPRE1	0.250212	6.77059	18.3697	0.000514833	0.0259887
gtf2e1	XM_039818170.1	General transcription factor IIE subunit 1	GTF2E1	0.312963	4.19348	18.3657	0.00051534	0.0259887
LOC120558463	XR_005639127.1	Chitotriosidase-1	CHIT1	0.433771	6.12548	18.2629	0.000528749	0.0259887
LOC120566612	XM_039813156.1	Aryl-hydrocarbon-interacting protein-like 1	AIPL1	0.550001	4.36977	18.3472	0.000517726	0.0259887
LOC120548394	XM_039784658.1	Synaptic vesicular amine transporter	SLC18A2	0.791022	1.38166	18.257	0.000529525	0.0259887
mpeg1.1	XM_039804357.1	Macrophage-expressed gene 1 protein	MPEG1	-0.644337	4.17684	18.2316	0.000532903	0.0260677
prmt9	XM_039801617.1	Protein arginine N-methyltransferase 9	PRMT9	0.343915	4.47887	18.2106	0.000535721	0.026143
gpr176	XM_039782698.1	G-protein coupled receptor 176	GPR176	0.428075	2.76324	18.1684	0.000541407	0.0263575
cldnf	XM_039792283.1	Claudin-4	CLDN4	-0.608737	2.82215	18.149	0.000544062	0.0263612
spout1	XM_039780132.1	Putative methyltransferase C9orf114	SPOUT1	0.415372	3.25982	18.1534	0.000543457	0.0263612
rrp12	XM_039783740.1	RRP12-like protein	RRP12	0.277245	6.77565	18.1274	0.00054701	0.0264414
LOC120567821	XM_039814879.1	Myocilin	MYOC	-0.642931	4.22515	18.113	0.000548992	0.0264746
si:dkey-16j16.4	XM_039785480.1	NA	NA	-0.467753	3.4711	18.0858	0.000552767	0.026594
eif4ebp2	XM_039783432.1	Eukaryotic translation initiation factor 4E-binding protein 2	EIF4EBP2	-0.332814	6.51881	18.034	0.000560024	0.0268799
abcc6a	XM_039815196.1	Multidrug resistance-associated protein 1	ABCC1	-1.0476	1.31034	18.001	0.000564691	0.026956
LOC120562169	XM_039805713.1	NIPA-like protein 2	NIPAL2	-0.765462	1.19457	17.9534	0.000571517	0.026956
stoml3b	XM_039777892.1	Stomatin	STOM	-0.726115	3.08429	17.9689	0.000569281	0.026956
marveld3	XM_039794451.1	MARVEL domain-containing protein 3	MARVELD3	-0.724995	1.13466	17.898	0.000579584	0.026956
mettl21e	XM_039794558.1	Putative methyltransferase-like protein 21E pseudogene	METTL21EP	-0.428177	4.9231	17.9486	0.000572212	0.026956
nit2	XM_039812224.1	Omega-amidase NIT2	NIT2	-0.423125	3.57319	17.9365	0.000573967	0.026956
selenon	XM_039786075.1	Selenoprotein N	SELENON	-0.380499	5.62395	17.8768	0.000582704	0.026956
kcne4	XM_039818496.1	Potassium voltage-gated channel subfamily E member 4	KCNE4	-0.371578	3.40048	17.8964	0.000579816	0.026956
si:ch211-157c3.4	XM_039824309.1	Cell death-inducing p53-target protein 1	CDIP1	-0.355874	5.86761	17.8903	0.000580713	0.026956
tmem154	XM_039814799.1	Transmembrane protein 154	TMEM154	-0.313519	4.62929	17.9416	0.000573223	0.026956
prmt7	XM_039809990.1	Protein arginine N-methyltransferase 7	PRMT7	0.268954	5.18132	17.9336	0.000574385	0.026956
timm10	XM_039804657.1	Mitochondrial import inner membrane translocase subunit Tim10	TIMM10	0.369863	6.33518	17.9224	0.000576013	0.026956
zgc:113516	XM_039809871.1	Ethanolamine kinase 1	ETNK1	0.444273	3.30254	17.9756	0.000568327	0.026956
prdm15	XM_039777472.1	PR domain zinc finger protein 15	PRDM15	0.473761	3.02417	17.8855	0.000581419	0.026956
LOC120573485	XM_039823237.1	Acidic leucine-rich nuclear phosphoprotein 32 family member B	ANP32B	0.782663	1.44616	17.9033	0.000578807	0.026956
LOC120574106	XM_039824192.1	Hemoglobin subunit zeta	HBZ	1.53264	0.614917	17.8846	0.000581542	0.026956
si:ch211-125o16.4	XM_039784769.1	Neuroblast differentiation-associated protein AHNAK	AHNAK	-0.43393	6.75343	17.8	0.000594149	0.0274234
rtcb	XM_039792411.1	RNA-splicing ligase RtcB homolog	RTCB	0.29364	5.05293	17.7894	0.000595746	0.0274352
fdft1	XM_039781176.1	Squalene synthase	FDFT1	-0.3915	5.39107	17.7642	0.000599576	0.0275495
LOC120566710	XM_039813311.1	Zinc finger CCHC domain-containing protein 7	ZCCHC7	0.407887	3.40286	17.7349	0.000604056	0.0276931
atp8b2	XM_039806768.1	Phospholipid-transporting ATPase ID	ATP8B2	-0.663267	1.51981	17.6648	0.000614925	0.0277888
bin2b	XM_039797340.1	Bridging integrator 2	BIN2	-0.477465	2.54813	17.6399	0.000618856	0.0277888
nudt4a	XM_039808780.1	Diphosphoinositol polyphosphate phosphohydrolase NUDT4B	NUDT4B	-0.362185	3.97349	17.6666	0.000614653	0.0277888
tbl3	XM_039823904.1	Transducin beta-like protein 3	TBL3	0.273441	5.57877	17.6565	0.000616234	0.0277888
LOC120560136	XM_039802322.1	Probable RNA-binding protein 19	RBM19	0.281745	4.37808	17.7019	0.000609155	0.0277888
dnajc3a	XM_039817544.1	DnaJ homolog subfamily C member 3	DNAJC3	0.317846	5.02185	17.6498	0.000617296	0.0277888
emc8	XM_039794035.1	ER membrane protein complex subunit 8	EMC8	0.387912	4.40248	17.6352	0.000619587	0.0277888
LOC120560309	XM_039802642.1	Probable E3 ubiquitin-protein ligase HECTD4	HECTD4	0.573953	3.69042	17.6514	0.000617042	0.0277888
aldh3b2	XM_039802309.1	Aldehyde dehydrogenase family 3 member B1	ALDH3B1	0.585565	2.59989	17.6343	0.000619734	0.0277888
LOC120561859	XM_039805169.1	Carcinoembryonic antigen-related cell adhesion molecule 5	CEACAM5	4.05429	4.13494	17.6981	0.000609736	0.0277888
mcm6	XM_039816866.1	DNA replication licensing factor MCM6	MCM6	0.266811	6.60944	17.6137	0.000622993	0.0278738
pgm1	XM_039811826.1	Phosphoglucomutase-1	PGM1	-0.474873	7.54064	17.5988	0.000625372	0.0279192
nup93	XM_039809156.1	Nuclear pore complex protein Nup93	NUP93	0.35627	4.88234	17.5506	0.000633125	0.0282037
cyldb	XM_039797851.1	Ubiquitin carboxyl-terminal hydrolase CYLD	CYLD	-0.732267	2.87826	17.5174	0.000638523	0.0283406
fkbp9	XM_039820734.1	Peptidyl-prolyl cis-trans isomerase FKBP9	FKBP9	0.226125	7.60814	17.5147	0.000638969	0.0283406
bhlhe40	XM_039798871.1	Class E basic helix-loop-helix protein 40	BHLHE40	-0.377369	4.4232	17.4734	0.000645766	0.02858
LOC120551615	XM_039789105.1	Gap junction gamma-1 protein	GJC1	-0.630298	0.822083	17.3997	0.000658096	0.0288139
gtpbp2a	XM_039783236.1	GTP-binding protein 2	GTPBP2	-0.40225	4.50372	17.4045	0.000657291	0.0288139
LOC120562840	XM_039806760.1	Fibroblast growth factor-binding protein 1	FGFBP1	-0.316556	4.01219	17.4092	0.000656487	0.0288139
LOC120544156	XM_039777755.1	Complement C1q-like protein 2	C1QL2	0.847566	1.32252	17.4295	0.00065307	0.0288139
LOC120552004	XM_039789614.1	Amiloride-sensitive amine oxidase [copper-containing]	AOC1	0.980973	0.986986	17.4053	0.000657155	0.0288139
nsdhl	XM_039812717.1	Sterol-4-alpha-carboxylate 3-dehydrogenase, decarboxylating	NSDHL	-0.585878	3.60367	17.3795	0.000661527	0.0289022
noxa1	XM_039802656.1	Neutrophil cytosol factor 2	NCF2	-0.582673	2.6608	17.3431	0.00066774	0.0289783
ptpn3	XM_039804879.1	Tyrosine-protein phosphatase non-receptor type 3	PTPN3	-0.303437	4.19594	17.3403	0.000668222	0.0289783
slc30a4	XM_039795731.1	Probable proton-coupled zinc antiporter SLC30A4	SLC30A4	-0.267972	4.99486	17.3362	0.000668936	0.0289783
slc35b1	XM_039825168.1	Solute carrier family 35 member B1	SLC35B1	0.351578	5.31744	17.3488	0.000666771	0.0289783
tcea3	XM_039807046.1	Transcription elongation factor A protein 3	TCEA3	-0.420286	4.17921	17.3192	0.000671872	0.0289826
phyhd1	XM_039780533.1	Phytanoyl-CoA dioxygenase domain-containing protein 1	PHYHD1	-0.36801	4.26481	17.3256	0.000670771	0.0289826
si:dkey-34l15.1	XM_039814018.1	Thiosulfate:glutathione sulfurtransferase	TSTD1	-0.500222	4.27187	17.2866	0.000677545	0.0291227
si:ch1073-513e17.1	XM_039819460.1	Sialin	SLC17A5	-0.444402	3.95009	17.2841	0.000677967	0.0291227
LOC120564989	XM_039810269.1	Dipeptidyl peptidase 9	DPP9	0.207683	5.83466	17.2393	0.000685856	0.0293998
LOC120556527	XM_039796170.1	Zinc finger protein 704	ZNF704	-1.42756	0.0299355	17.2183	0.000689587	0.0294795
LOC120575467	XM_039826276.1	Retinoic acid-induced protein 3	GPRC5A	-0.715557	1.1696	17.1725	0.000697811	0.0294795
hif1an	XM_039784733.1	Hypoxia-inducible factor 1-alpha inhibitor	HIF1AN	-0.652935	4.25168	17.2109	0.000690916	0.0294795
zgc:174888	XM_039804683.1	NA	NA	-0.597613	1.8253	17.1658	0.000699022	0.0294795
canx	XM_039813530.1	Calnexin	CANX	0.307452	8.79938	17.1711	0.000698064	0.0294795
ranbp1	XM_039802585.1	Ran-specific GTPase-activating protein	RANBP1	0.311296	6.36699	17.1799	0.000696476	0.0294795
eif4e1c	XM_039782948.1	Eukaryotic translation initiation factor 4E	EIF4E	0.319111	6.07114	17.1645	0.000699251	0.0294795
LOC120556948	XM_039796848.1	Phospholipid transfer protein	PLTP	0.720444	2.50021	17.1927	0.000694165	0.0294795
cacna2d3	XM_039796591.1	Voltage-dependent calcium channel subunit alpha-2/delta-3	CACNA2D3	0.256915	4.51246	17.1462	0.000702571	0.0294979
LOC120545930	XM_039780614.1	Ephrin-A5	EFNA5	0.357176	4.40604	17.1473	0.000702383	0.0294979
col28a1a	XM_039821130.1	Collagen alpha-1(XXVIII) chain	COL28A1	-0.395898	3.95548	17.0778	0.000715151	0.0299033
LOC120545644	XM_039780179.1	Placenta-specific gene 8 protein	PLAC8	0.783093	4.99405	17.0791	0.00071492	0.0299033
rhoub	XM_039785755.1	Rho-related GTP-binding protein RhoU	RHOU	-0.403194	5.75881	17.054	0.000719591	0.0299663
LOC120575028	XM_039825612.1	Ferritin heavy chain	FTH1	-0.287169	7.632	17.0604	0.000718393	0.0299663
LOC120570707	XR_005641109.1	NA	NA	-0.304532	5.24464	17.0294	0.000724194	0.0300357
dnaja	XM_039809542.1	DnaJ homolog subfamily A member 4	DNAJA4	0.373771	6.12673	17.035	0.000723143	0.0300357
LOC120556275	XM_039796150.1	Complement C3	C3	0.3353	4.34339	16.9694	0.000735609	0.0304474
LOC120565247	XM_039810866.1	Complement C1q tumor necrosis factor-related protein 7	C1QTNF7	-1.55467	0.595347	16.9574	0.000737912	0.030481
pex11a	XM_039807713.1	Peroxisomal membrane protein 11A	PEX11A	0.327696	4.81211	16.9328	0.000742644	0.030553
wdr46	XM_039801227.1	WD repeat-containing protein 46	WDR46	0.409389	4.98197	16.9377	0.0007417	0.030553
rasef	XM_039802126.1	Ras and EF-hand domain-containing protein	RASEF	-0.727887	2.06516	16.916	0.000745919	0.0306261
msh6	XM_039783698.1	DNA mismatch repair protein Msh6	MSH6	0.279163	5.24895	16.889	0.000751201	0.0307239
ercc5	XM_039795981.1	DNA excision repair protein ERCC-5	ERCC5	0.469641	2.8019	16.8884	0.000751307	0.0307239
ddx4	XM_039793641.1	Probable ATP-dependent RNA helicase DDX4	DDX4	1.34728	-0.134766	16.8688	0.000755171	0.0308203
scdb	XM_039783254.1	Stearoyl-CoA desaturase	SCD	-0.332406	3.84816	16.8535	0.00075819	0.0308568
LOC120547637	XM_039783159.1	E3 ubiquitin-protein ligase TRIM35	TRIM35	-0.248928	5.17773	16.849	0.000759084	0.0308568
g6pc1a.2	XM_039788981.1	Glucose-6-phosphatase catalytic subunit 1	G6PC1	-0.513119	4.79641	16.8371	0.000761447	0.0308915
LOC120544662	XM_039778567.1	Fibroblast growth factor 1	FGF1	-0.611075	3.22347	16.8273	0.000763414	0.0309099
flna	XM_039800461.1	Filamin-A	FLNA	-0.256664	7.48334	16.7909	0.000770715	0.0311439
prpf39	XM_039782852.1	Pre-mRNA-processing factor 39	PRPF39	0.247157	7.03272	16.775	0.000773943	0.0312126
zgc:77112	XM_039802692.1	Protein phosphatase 1 regulatory subunit 3C	PPP1R3C	-1.52282	0.729936	16.7581	0.000777379	0.0312281
LOC120557912	XM_039798610.1	Protein-glutamine gamma-glutamyltransferase 5	TGM5	-0.620918	2.28383	16.7646	0.000776056	0.0312281
LOC120574291	XM_039824591.1	[Pyruvate dehydrogenase (acetyl-transferring)] kinase isozyme 2, mitochondrial	PDK2	-0.916644	4.64034	16.7474	0.000779572	0.0312547
hectd2	XM_039784384.1	Probable E3 ubiquitin-protein ligase HECTD2	HECTD2	-0.312046	4.00735	16.7345	0.000782213	0.0312992
LOC120547697	XM_039783255.1	DNA damage-inducible transcript 4 protein	DDIT4	-0.917338	3.28291	16.7041	0.000788466	0.0313533
wdr41	XM_039779689.1	WD repeat-containing protein 41	WDR41	-0.344584	4.5728	16.7082	0.000787631	0.0313533
si:ch73-173p19.1	XM_039789762.1	UBX domain-containing protein 1	UBXN1	-0.249315	4.53085	16.6935	0.000790686	0.0313533
ncln	XM_039810498.1	BOS complex subunit NCLN	NCLN	0.246813	6.48366	16.7103	0.000787188	0.0313533
ddx54	XM_039780631.1	ATP-dependent RNA helicase DDX54	DDX54	0.247655	6.45654	16.6908	0.000791231	0.0313533
LOC120546652	XM_039781765.1	E3 ubiquitin-protein ligase TRIM35	TRIM35	-1.2087	-0.190899	16.6766	0.000794193	0.0314098
LOC120558914	XM_039800269.1	Rho-related GTP-binding protein RhoC	RHOC	-0.303037	6.72515	16.647	0.000800413	0.0314732
LOC120562103	XM_039805579.1	Growth factor receptor-bound protein 10	GRB10	-0.295865	4.93821	16.6561	0.000798496	0.0314732
LOC120558462	XR_005639126.1	Chitotriosidase-1	CHIT1	0.877079	2.38283	16.6483	0.000800136	0.0314732
nadka	XM_039800453.1	NAD kinase	NADK	-0.269297	5.23784	16.6293	0.000804151	0.0315595
wdhd1	XM_039796017.1	WD repeat and HMG-box DNA-binding protein 1	WDHD1	0.297075	4.81559	16.6135	0.000807498	0.0316301
tardbpa	XM_039801003.1	TAR DNA-binding protein 43	TARDBP	0.204807	6.50738	16.5942	0.000811631	0.0316707
LOC120574105	XM_039824189.1	Hemoglobin subunit epsilon	HBE1	0.527622	6.43476	16.6006	0.000810258	0.0316707
pfkfb4b	XM_039797996.1	6-phosphofructo-2-kinase/fructose-2,6-bisphosphatase 4	PFKFB4	-0.684237	5.23079	16.5184	0.000828033	0.0321878
foxi3b	XM_039812562.1	Forkhead box protein I1	FOXI1	-0.350611	4.25081	16.5193	0.000827839	0.0321878
mpv17l2	XM_039812071.1	Mpv17-like protein 2	MPV17L2	0.263142	5.16004	16.4745	0.000837698	0.0325017
egln2	XM_039776642.1	Prolyl hydroxylase EGLN2	EGLN2	-1.34209	3.49707	16.4509	0.00084295	0.0326343
si:dkeyp-97a10.2	XM_039806624.1	NA	NA	-0.665309	1.76425	16.4097	0.000852204	0.0326343
cgref1	XM_039794022.1	Cell growth regulator with EF hand domain protein 1	CGREF1	-0.302571	5.85375	16.4165	0.000850684	0.0326343
ece1	XM_039797115.1	Endothelin-converting enzyme 1	ECE1	-0.271738	5.38928	16.4161	0.000850759	0.0326343
stk35	XM_039800296.1	Serine/threonine-protein kinase 35	STK35	-0.267409	6.51467	16.4094	0.000852287	0.0326343
vps37a	XM_039810990.1	Vacuolar protein sorting-associated protein 37A	VPS37A	-0.223537	5.2965	16.4445	0.000844386	0.0326343
c9h1orf53	XM_039812528.1	Uncharacterized protein C1orf53	C1orf53	0.483569	2.7691	16.4244	0.000848897	0.0326343
naxe	XM_039821214.1	NAD(P)H-hydrate epimerase	NAXE	-0.396696	4.49143	16.3873	0.000857304	0.032765
ndc1	XM_039816891.1	Nucleoporin NDC1	NDC1	0.280682	4.68547	16.3735	0.000860436	0.0328234
atp5if1b	XM_039786836.1	ATPase inhibitor, mitochondrial	ATP5IF1	-0.283658	6.16175	16.3514	0.000865506	0.0329553
arhgef16	XM_039799745.1	Rho guanine nucleotide exchange factor 16	ARHGEF16	-0.318606	4.12589	16.3391	0.000868337	0.0330017
ddost	XM_039799451.1	Dolichyl-diphosphooligosaccharide--protein glycosyltransferase 48 kDa subunit	DDOST	0.295803	7.10483	16.303	0.000876723	0.0332585
egr1	XM_039813916.1	Early growth response protein 1	EGR1	-0.772426	4.66129	16.2658	0.000885454	0.0334838
ddx24	XM_039787076.1	ATP-dependent RNA helicase DDX24	DDX24	0.326709	5.44995	16.2638	0.000885937	0.0334838
usp10	XM_039794432.1	Ubiquitin carboxyl-terminal hydrolase 10	USP10	0.272097	7.17687	16.2324	0.000893386	0.0337031
hsd17b14	XM_039824765.1	17-beta-hydroxysteroid dehydrogenase 14	HSD17B14	-0.39088	4.53049	16.2165	0.000897187	0.0337841
dhx29	XM_039780716.1	ATP-dependent RNA helicase DHX29	DHX29	0.481924	4.72006	16.2044	0.000900097	0.0338314
cldn5b	XM_039780199.1	Claudin-5	CLDN5	-0.622302	2.16098	16.1972	0.000901816	0.0338338
LOC120562741	XM_039806610.1	Apolipoprotein A-IV	APOA4	-0.469704	9.78507	16.1848	0.00090482	0.0338844
LOC120561801	XM_039805055.1	Protein Jumonji	JARID2	0.343307	4.41838	16.1569	0.000911596	0.0340757
slc41a2a	XM_039808769.1	Solute carrier family 41 member 2	SLC41A2	-0.508741	6.2822	16.1409	0.000915493	0.0341589
hsp90b1	XM_039807869.1	Endoplasmin	HSP90B1	0.323626	9.00559	16.1169	0.000921403	0.0343168
fdps	XM_039805333.1	Farnesyl pyrophosphate synthase	FDPS	-0.357837	5.38266	16.0808	0.00093035	0.034587
LOC120565290	XM_039810948.1	Thrombospondin-4	THBS4	-0.322432	5.87567	16.0572	0.000936274	0.0347441
zgc:194930	XM_039823204.1	NA	NA	-0.375032	3.10815	15.9886	0.000953702	0.0352628
igf2b	XM_039809058.1	Insulin-like growth factor II	IGF2	-0.258841	5.80292	15.9924	0.000952728	0.0352628
bxdc2	XM_039779264.1	Ribosome biogenesis protein BRX1 homolog	BRIX1	0.316184	6.13067	15.9639	0.000960042	0.0354332
dtx3l1	XM_039789751.1	E3 ubiquitin-protein ligase DTX3L	DTX3L	-0.330254	3.38069	15.9312	0.000968551	0.035491
pkma	XM_039794639.1	Pyruvate kinase PKM	PKM	-0.318702	8.25418	15.9317	0.000968425	0.035491
tjp3	XM_039810557.1	Tight junction protein ZO-3	TJP3	-0.313194	5.57836	15.949	0.000963916	0.035491
fubp3	XM_039779755.1	Far upstream element-binding protein 3	FUBP3	0.218455	6.7774	15.9356	0.000967405	0.035491
LOC120546480	XM_039781412.1	Triadin	TRDN	-0.352848	5.23138	15.9064	0.000975053	0.0356653
LOC120544432	XM_039778165.1	SH2 domain-containing protein 4B	SH2D4B	-0.382919	3.35193	15.891	0.000979106	0.0357496
insig1	XM_039790051.1	Insulin-induced gene 1 protein	INSIG1	-0.460346	4.64375	15.8698	0.00098474	0.0358912
LOC120559617	XM_039801462.1	Rhodopsin	RHO	-0.33685	9.2124	15.8402	0.000992651	0.0360643
srsf4	XM_039820618.1	Serine/arginine-rich splicing factor 4	SRSF4	0.268713	6.95303	15.8388	0.000993017	0.0360643
met	XM_039808860.1	Hepatocyte growth factor receptor	MET	-0.304883	3.99354	15.8176	0.000998722	0.0362072
LOC120561010	XM_039803961.1	NA	NA	-2.4115	2.50547	15.8001	0.00100347	0.0362507
trmt13	XM_039811451.1	tRNA:m(4)X modification enzyme TRM13 homolog	TRMT13	0.602543	2.14849	15.8057	0.00100195	0.0362507
LOC120561786	XM_039805023.1	Krueppel-like factor 10	KLF10	-0.471856	2.34921	15.775	0.00101031	0.0363053
LOC120547721	XM_039783338.1	NA	NA	-0.410744	3.58878	15.7812	0.00100862	0.0363053
lipea	XM_039820627.1	Hormone-sensitive lipase	LIPE	-0.386178	4.81778	15.7761	0.00101001	0.0363053
cmbl	XM_039789770.1	Carboxymethylenebutenolidase homolog	CMBL	-0.403416	3.38534	15.7465	0.00101814	0.0364588
mapk14a	XM_039800876.1	Mitogen-activated protein kinase 14	MAPK14	0.214411	5.86037	15.7501	0.00101714	0.0364588
nop58	XM_039793340.1	Nucleolar protein 58	NOP58	0.301313	7.96588	15.7363	0.00102098	0.0364964
fbxo7	XM_039792198.1	F-box only protein 7	FBXO7	-0.347204	3.10482	15.7199	0.00102552	0.036531
polr1b	XM_039783970.1	DNA-directed RNA polymerase I subunit RPA2	POLR1B	0.237254	5.13186	15.7236	0.00102451	0.036531
ptx3a	XM_039825810.1	Pentraxin-related protein PTX3	PTX3	-0.324827	5.83651	15.7094	0.00102845	0.0365717
p4ha1b	XM_039783145.1	Prolyl 4-hydroxylase subunit alpha-1	P4HA1	-0.550698	5.57407	15.7028	0.00103028	0.0365733
LOC120573919	XM_039823835.1	C-reactive protein	CRP	-0.792247	2.29102	15.687	0.00103473	0.0366674
rilpl1	XM_039780076.1	RILP-like protein 1	RILPL1	-0.260599	4.87993	15.6606	0.00104219	0.0367409
qpctla	XM_039780688.1	Glutaminyl-peptide cyclotransferase	QPCT	0.264564	4.34611	15.6663	0.00104057	0.0367409
utp20	XM_039791043.1	Small subunit processome component 20 homolog	UTP20	0.340965	4.96732	15.6632	0.00104146	0.0367409
pkp3a	XM_039808711.1	Plakophilin-3	PKP3	-0.256249	5.93641	15.6524	0.00104451	0.0367593
commd6	XM_039817698.1	COMM domain-containing protein 6	COMMD6	-0.396183	3.27596	15.6402	0.00104798	0.036794
dnajb1b	XM_039800568.1	DnaJ homolog subfamily B member 1	DNAJB1	-0.299823	3.91343	15.6363	0.0010491	0.036794
LOC120553398	XM_039791747.1	HEPACAM family member 2	HEPACAM2	-2.18486	1.89878	15.6185	0.00105421	0.0368642
mafk	XM_039824201.1	Transcription factor MafK	MAFK	-0.757521	4.63837	15.6167	0.0010547	0.0368642
r3hdml	XM_039799480.1	Peptidase inhibitor 15	PI15	-0.829584	0.567113	15.546	0.00107525	0.037378
zgc:162171	XM_039822774.1	Ras-related protein Rab-32	RAB32	-0.584737	2.07918	15.5522	0.00107343	0.037378
gfm1	XM_039823606.1	Elongation factor G, mitochondrial	GFM1	0.273154	5.96653	15.553	0.0010732	0.037378
gtf3c5	XM_039780816.1	General transcription factor 3C polypeptide 5	GTF3C5	0.467633	3.38153	15.541	0.00107672	0.037378
homer3b	XM_039811376.1	Homer protein homolog 3	HOMER3	0.246865	3.9858	15.5299	0.00107999	0.0374279
entpd3	XM_039806764.1	Ectonucleoside triphosphate diphosphohydrolase 3	ENTPD3	-0.338173	3.67402	15.5233	0.00108193	0.0374317
LOC120559190	XM_039800729.1	Lysine-specific demethylase 9	RSBN1	-1.25856	1.74967	15.4863	0.00109293	0.0375583
LOC120557439	XM_039797761.1	Transcription factor HES-5	HES5	-0.946841	0.110899	15.4941	0.00109061	0.0375583
gramd1c	XM_039789582.1	Protein Aster-C	GRAMD1C	-0.33182	3.95551	15.4872	0.00109266	0.0375583
si:dkey-67c22.2	XM_039817870.1	NA	NA	0.241225	6.80117	15.4881	0.00109241	0.0375583
LOC120554662	XM_039793687.1	NA	NA	-0.494006	2.09809	15.4779	0.00109546	0.0375821
slc44a4	XM_039819874.1	Choline transporter-like protein 4	SLC44A4	-0.38777	3.53686	15.4585	0.0011013	0.0376561
LOC120550599	XM_039787198.1	Glycylpeptide N-tetradecanoyltransferase 1	NMT1	0.795092	1.37057	15.4585	0.0011013	0.0376561
myoz2b	XM_039806445.1	Myozenin-2	MYOZ2	-0.280631	4.5203	15.446	0.00110506	0.0377214
oclna	XM_039780776.1	Occludin	OCLN	-0.280673	5.51501	15.4275	0.0011107	0.0377559
atp2a2b	XM_039778762.1	Sarcoplasmic/endoplasmic reticulum calcium ATPase 2	ATP2A2	0.269079	6.92229	15.4228	0.00111213	0.0377559
gemin4	XM_039822492.1	Gem-associated protein 4	GEMIN4	0.308484	4.46217	15.4329	0.00110906	0.0377559
btr33	XM_039823264.1	E3 ubiquitin-protein ligase TRIM39	TRIM39	0.382952	2.58629	15.4184	0.00111346	0.0377559
slc7a1a	XM_039778215.1	High affinity cationic amino acid transporter 1	SLC7A1	0.278195	6.19726	15.4	0.0011191	0.0378844
jmjd8	XM_039825098.1	JmjC domain-containing protein 8	JMJD8	0.518941	2.44492	15.3813	0.00112486	0.0380165
lpar3	XM_039812088.1	Lysophosphatidic acid receptor 3	LPAR3	-0.487569	2.35007	15.344	0.00113643	0.0382182
st6galnac6	XM_039780133.1	Alpha-N-acetylgalactosaminide alpha-2,6-sialyltransferase 6	ST6GALNAC6	-0.417327	3.73387	15.3535	0.00113347	0.0382182
pfkla	XM_039817719.1	ATP-dependent 6-phosphofructokinase, liver type	PFKL	-0.323179	4.33874	15.3445	0.00113629	0.0382182
LOC120575136	XM_039825774.1	Dynein axonemal assembly factor 8	DNAAF8	0.588239	3.40016	15.3371	0.00113859	0.0382277
LOC120548407	XM_039784671.1	E3 ubiquitin-protein ligase TRIM11	TRIM11	-0.877239	1.72187	15.2989	0.00115065	0.0385694
LOC120555660	XM_039794555.1	Protein-lysine methyltransferase METTL21C	METTL21C	-0.659766	4.77436	15.2874	0.0011543	0.0386283
si:ch211-79m20.1	XM_039805422.1	Platelet-derived growth factor subunit B	PDGFB	-0.472504	4.00034	15.2503	0.00116616	0.0387716
mybpha	XM_039800217.1	Myosin-binding protein H	MYBPH	-0.361735	5.20049	15.2516	0.00116573	0.0387716
igfn1.4	XM_039797698.1	Immunoglobulin-like and fibronectin type III domain-containing protein 1	IGFN1	-0.306573	6.58086	15.259	0.00116334	0.0387716
LOC120569412	XM_039817284.1	MAGUK p55 subfamily member 4	MPP4	0.606249	1.46369	15.2512	0.00116588	0.0387716
dbndd1	XM_039794313.1	Dysbindin domain-containing protein 1	DBNDD1	-0.375051	3.10865	15.2378	0.00117018	0.0388419
dnajc3b	XM_039823437.1	DnaJ homolog subfamily C member 3	DNAJC3	0.294467	5.71661	15.2161	0.00117722	0.0390122
mpv17	XM_039781560.1	Protein Mpv17	MPV17	0.286674	4.62295	15.2043	0.00118104	0.0390214
ddx52	XM_039778580.1	Probable ATP-dependent RNA helicase DDX52	DDX52	0.34219	4.70151	15.2035	0.00118131	0.0390214
LOC120555364	XM_039794018.1	Alpha-1,3-galactosyltransferase 2	A3GALT2	-0.601467	1.65119	15.193	0.00118475	0.0390718
lsp1a	XM_039809086.1	Caldesmon	CALD1	-0.330357	5.48402	15.1682	0.00119289	0.0391508
kpnb1	XM_039824737.1	Importin subunit beta-1	KPNB1	0.277996	7.04771	15.1712	0.00119192	0.0391508
si:dkey-82o10.4	XM_039806573.1	m-AAA protease-interacting protein 1, mitochondrial	MAIP1	0.290661	4.82524	15.1727	0.00119142	0.0391508
alg10	XM_039791710.1	Dol-P-Glc:Glc(2)Man(9)GlcNAc(2)-PP-Dol alpha-1,2-glucosyltransferase	ALG10	0.294961	3.99346	15.1462	0.00120018	0.0393271
kbtbd12	XM_039796308.1	Kelch repeat and BTB domain-containing protein 12	KBTBD12	-0.535766	3.1645	15.1365	0.00120342	0.03937
tnmd	XM_039813267.1	Tenomodulin	TNMD	-0.665335	3.38412	15.0856	0.0012205	0.0397382
ppt2b	XM_039819896.1	Lysosomal thioesterase PPT2	PPT2	-0.215044	5.90745	15.093	0.00121799	0.0397382
slc4a1a	XM_039825293.1	Band 3 anion transport protein	SLC4A1	0.410196	5.05811	15.0885	0.00121954	0.0397382
dnajc15	XM_039817940.1	DnaJ homolog subfamily C member 15	DNAJC15	0.302807	4.72833	15.0595	0.00122938	0.0399637
LOC120548071	XM_039784022.1	Leukocyte cell-derived chemotaxin-2	LECT2	1.1646	2.204	15.0409	0.00123575	0.040107
cluha	XM_039778807.1	Clustered mitochondria protein homolog	CLUH	0.2155	7.58328	15.0073	0.00124735	0.0404193
hspa4a	XM_039778108.1	Heat shock 70 kDa protein 4	HSPA4	0.272617	6.556	14.9907	0.00125311	0.0405416
b3glcta	XM_039781475.1	Beta-1,3-glucosyltransferase	B3GLCT	-0.27301	3.78483	14.9639	0.00126251	0.040717
LOC120566014	XM_039812213.1	Complement factor H-related protein 1	CFHR1	1.34762	0.247322	14.9666	0.00126158	0.040717
LOC120556722	XM_039796421.1	Inter-alpha-trypsin inhibitor heavy chain H3	ITIH3	-0.38624	4.33053	14.9459	0.00126886	0.0408574
si:ch211-79k12.1	XM_039806878.1	Vascular endothelial growth factor receptor 2	KDR	-0.424633	3.16678	14.9279	0.00127525	0.040864
trmt2a	XM_039802583.1	tRNA (uracil-5-)-methyltransferase homolog A	TRMT2A	0.223521	5.45989	14.9228	0.00127706	0.040864
supv3l1	XM_039794958.1	ATP-dependent RNA helicase SUPV3L1, mitochondrial	SUPV3L1	0.246729	4.7824	14.9275	0.0012754	0.040864
ebna1bp2	XM_039812334.1	Probable rRNA-processing protein EBP2	EBNA1BP2	0.289108	6.66617	14.9354	0.00127256	0.040864
cdc42se1	XM_039820369.1	CDC42 small effector protein 1	CDC42SE1	-0.35197	3.89961	14.894	0.00128737	0.0408739
zyx	XM_039805244.1	Zyxin	ZYX	-0.236419	6.20931	14.8943	0.00128727	0.0408739
lsg1	XM_039811424.1	Large subunit GTPase 1 homolog	LSG1	0.243073	5.58537	14.9139	0.00128024	0.0408739
LOC120548985	XM_039785497.1	Transcription factor IIIB 90 kDa subunit	BRF1	0.428763	3.10783	14.897	0.0012863	0.0408739
gnrh2	XM_039798346.1	Progonadoliberin-2	GNRH2	1.04877	-0.282833	14.9061	0.00128304	0.0408739
LOC120563525	XM_039807732.1	Transcriptional enhancer factor TEF-3	TEAD4	-0.335467	3.51837	14.8739	0.00129461	0.0410402
LOC120564612	XM_039809750.1	Calcium-independent phospholipase A2-gamma	PNPLA8	-0.341883	3.44953	14.8537	0.00130196	0.0410799
tbxta	XM_039820705.1	T-box transcription factor T	TBXT	-0.306811	4.54885	14.8319	0.00130993	0.0410799
sgk2a	XM_039801521.1	Serine/threonine-protein kinase Sgk2	SGK2	-0.271685	5.30874	14.8402	0.00130687	0.0410799
coq8aa	XM_039781072.1	Atypical kinase COQ8A, mitochondrial	COQ8A	-0.25293	7.17894	14.8334	0.00130937	0.0410799
LOC120573420	XM_039823143.1	RNA-binding protein 4B	RBM4B	0.232077	7.01589	14.8404	0.00130679	0.0410799
LOC120557780	XM_039798387.1	Retinoblastoma-like protein 1	RBL1	0.266217	4.75418	14.8405	0.00130678	0.0410799
tmem209	XM_039791554.1	Transmembrane protein 209	TMEM209	0.274576	4.42573	14.8636	0.00129834	0.0410799
si:ch211-212o1.2	XM_039809629.1	Plasmanylethanolamine desaturase 1	PEDS1	-0.536357	1.94235	14.7471	0.00134142	0.0416909
mmp30	XM_039777677.1	Collagenase 3	MMP13	-0.449242	3.73705	14.7618	0.0013359	0.0416909
LOC120567474	XM_039814452.1	Platelet-derived growth factor receptor-like protein	PDGFRL	-0.273525	4.36951	14.7242	0.00135007	0.0416909
frem1b	XM_039811503.1	FRAS1-related extracellular matrix protein 1	FREM1	-0.259974	4.52039	14.728	0.00134863	0.0416909
snx11	XM_039788130.1	Sorting nexin-11	SNX11	-0.259243	4.29515	14.7712	0.0013324	0.0416909
tlcd3a	XM_039777041.1	Ceramide synthase	TLCD3B	0.215371	5.86287	14.7408	0.00134379	0.0416909
krr1	XM_039791992.1	KRR1 small subunit processome component homolog	KRR1	0.284835	5.39469	14.7218	0.00135098	0.0416909
kcng4a	XM_039809417.1	Potassium voltage-gated channel subfamily G member 4	KCNG4	0.325942	3.6014	14.7306	0.00134764	0.0416909
LOC120551490	XM_039788956.1	Nucleolar transcription factor 1	UBTF	0.43049	4.28054	14.7196	0.00135184	0.0416909
brat1	XM_039800739.1	BRCA1-associated ATM activator 1	BRAT1	0.442398	2.28396	14.7529	0.00133924	0.0416909
LOC120566058	XM_039812279.1	Ceruloplasmin	CP	0.887626	1.76111	14.7585	0.00133715	0.0416909
LOC120572242	XM_039821465.1	NA	NA	-0.542243	5.22896	14.6914	0.00136256	0.0417696
ppp1r3aa	XM_039791322.1	Protein phosphatase 1 regulatory subunit 3A	PPP1R3A	-0.426073	4.0235	14.7031	0.00135809	0.0417696
LOC120574782	XM_039825227.1	Keratin, type I cytoskeletal 15	KRT15	-0.363807	9.63482	14.7021	0.00135848	0.0417696
dhrs12	XM_039819153.1	Dehydrogenase/reductase SDR family member 12	DHRS12	-0.341884	4.10601	14.6945	0.0013614	0.0417696
cmya5	XM_039804311.1	Cardiomyopathy-associated protein 5	CMYA5	-0.459604	5.28758	14.6734	0.00136952	0.0419199
herpud2	XM_039805810.1	Homocysteine-responsive endoplasmic reticulum-resident ubiquitin-like domain member 2 protein	HERPUD2	-0.255935	5.26436	14.665	0.00137272	0.0419553
si:dkey-261l7.2	XM_039782721.1	NA	NA	0.571693	1.97315	14.6149	0.00139226	0.0424888
klhl43	XM_039819289.1	Kelch-like protein 31	KLHL31	-0.268208	8.57253	14.6049	0.00139617	0.0425448
bri3	XM_039824091.1	Membrane protein BRI3	BRI3	-0.278952	5.12812	14.5854	0.00140388	0.0426524
dnajc25	XM_039780615.1	DnaJ homolog subfamily C member 25	DNAJC25	0.253462	5.05845	14.5864	0.00140349	0.0426524
ribc2	XM_039808355.1	RIB43A-like with coiled-coils protein 2	RIBC2	-0.656545	1.75176	14.5325	0.00142503	0.0430165
actr3b	XM_039790827.1	Actin-related protein 3B	ACTR3B	-0.624076	1.755	14.5476	0.00141897	0.0430165
LOC120552349	XM_039790332.1	Cystatin-A	CSTA	-0.607867	5.02746	14.5035	0.00143678	0.0430165
adgrg2a	XM_039790662.1	Adhesion G-protein coupled receptor G2	ADGRG2	-0.465622	2.18933	14.5182	0.00143081	0.0430165
s1pr1	XM_039811237.1	Sphingosine 1-phosphate receptor 1	S1PR1	-0.4636	2.57201	14.5003	0.0014381	0.0430165
LOC120552565	XM_039790737.1	V-set and transmembrane domain-containing protein 5	VSTM5	-0.444689	2.54234	14.498	0.001439	0.0430165
LOC120568216	XM_039815571.1	Glycogen debranching enzyme	AGL	-0.303396	7.81745	14.5214	0.00142953	0.0430165
itga6a	XM_039819083.1	Integrin alpha-6	ITGA6	0.258723	4.59303	14.5308	0.00142573	0.0430165
nup205	XM_039807692.1	Nuclear pore complex protein Nup205	NUP205	0.260858	6.05016	14.515	0.00143213	0.0430165
gucy2d	XM_039777543.1	Retinal guanylyl cyclase 2	GUCY2F	0.358296	5.06404	14.4997	0.00143833	0.0430165
chchd4a	XM_039798876.1	Mitochondrial intermembrane space import and assembly protein 40	CHCHD4	0.367555	5.05807	14.5048	0.00143625	0.0430165
si:dkey-1d7.3	XM_039780607.1	Transmembrane protein 132D	TMEM132D	0.400848	3.37153	14.4762	0.00144794	0.0432205
LOC120558908	XM_039800257.1	3-beta-hydroxysteroid-Delta(8),Delta(7)-isomerase	EBP	-0.635707	3.93549	14.4249	0.00146914	0.0436254
LOC120551683	XM_039789182.1	NA	NA	-0.429089	3.19965	14.4238	0.00146963	0.0436254
prpf40a	XM_039817521.1	Pre-mRNA-processing factor 40 homolog A	PRPF40A	0.20608	6.42633	14.4228	0.00147004	0.0436254
tmem62	XM_039786295.1	Transmembrane protein 62	TMEM62	0.223127	5.41657	14.4298	0.00146713	0.0436254
parp9	XM_039817703.1	Protein mono-ADP-ribosyltransferase PARP9	PARP9	-0.391227	3.79659	14.4086	0.00147599	0.0436753
nle1	XM_039777013.1	Notchless protein homolog 1	NLE1	0.219925	5.36569	14.4126	0.00147431	0.0436753
fscn2a	XM_039825807.1	Fascin-2	FSCN2	0.388374	4.96354	14.3921	0.00148291	0.0438165
ccser2a	XM_039783662.1	Serine-rich coiled-coil domain-containing protein 2	CCSER2	-0.286246	5.02382	14.3703	0.00149213	0.0440255
chtopa	XM_039819180.1	Chromatin target of PRMT1 protein	CHTOP	0.22801	6.77191	14.3537	0.00149921	0.0441705
LOC120547228	XM_039782719.1	NF-kappa-B inhibitor alpha	NFKBIA	-0.325316	3.37147	14.3452	0.00150285	0.044214
si:ch211-195b15.8	XM_039825896.1	Dual specificity protein phosphatase 16	DUSP16	-0.551374	2.94685	14.322	0.0015128	0.0442973
eya4	XM_039782454.1	Eyes absent homolog 4	EYA4	-0.252568	6.06702	14.3238	0.00151203	0.0442973
homeza	XM_039816227.1	Homeobox and leucine zipper protein Homez	HOMEZ	-0.233877	5.59886	14.3184	0.00151434	0.0442973
zpr1	XM_039798508.1	Zinc finger protein ZPR1	ZPR1	0.350562	5.04211	14.3272	0.00151055	0.0442973
LOC120560213	XM_039802486.1	Plasma serine protease inhibitor	SERPINA5	0.436013	3.29409	14.3048	0.00152024	0.0444063
dnaja2b	XM_039808233.1	DnaJ homolog subfamily A member 2	DNAJA2	0.210074	7.52948	14.2936	0.00152508	0.0444207
LOC120561433	XM_039804555.1	Peptidyl-prolyl cis-trans isomerase C	PPIC	0.610854	3.85668	14.2969	0.00152366	0.0444207
anapc1	XM_039784723.1	Anaphase-promoting complex subunit 1	ANAPC1	0.28092	4.31652	14.2711	0.00153492	0.0446438
LOC120556673	XM_039796318.1	F-box only protein 2	FBXO2	-0.566163	2.20825	14.2539	0.00154246	0.0447992
tnfrsf1a	XM_039805813.1	Tumor necrosis factor receptor superfamily member 11B	TNFRSF11B	-0.344498	4.11931	14.2103	0.0015618	0.0452324
sytl2b	XM_039777826.1	Synaptotagmin-like protein 2	SYTL2	-0.312485	3.7201	14.215	0.00155971	0.0452324
nol10	XM_039786712.1	Nucleolar protein 10	NOL10	0.2516	5.01078	14.1973	0.00156763	0.0453373
col28a2a	XM_039818963.1	Collagen alpha-1(XXVIII) chain	COL28A1	0.215611	6.10116	14.1893	0.00157122	0.0453766
efemp2a	XM_039813859.1	EGF-containing fibulin-like extracellular matrix protein 2	EFEMP2	-0.211209	5.38629	14.179	0.00157586	0.0453826
dus3l	XM_039821097.1	tRNA-dihydrouridine(47) synthase [NAD(P)(+)]-like	DUS3L	0.276346	4.72973	14.1838	0.00157372	0.0453826
LOC120566542	XM_039813066.1	Autophagy-related protein 2 homolog A	ATG2A	-0.334049	4.83136	14.1701	0.0015799	0.0454349
ndufaf3	XM_039798158.1	NADH dehydrogenase [ubiquinone] 1 alpha subcomplex assembly factor 3	NDUFAF3	0.47236	2.22874	14.1461	0.00159082	0.0456848
znf395b	XM_039781899.1	Zinc finger protein 704	ZNF704	-0.372911	5.21315	14.0947	0.00161443	0.0462978
otos	XM_039789524.1	Otospiralin	OTOS	-0.259341	6.6	14.0637	0.00162889	0.046647
LOC120551082	XM_039788237.1	LIM and SH3 domain protein 1	LASP1	-0.387038	3.75487	14.0467	0.00163686	0.0468096
LOC120543944	XM_039777373.1	Complement C1q-like protein 4	C1QL4	-0.882632	0.508139	14.017	0.00165092	0.0470143
LOC120555812	XM_039794905.1	Sorting nexin-1	SNX1	0.227993	4.82464	14.0173	0.0016508	0.0470143
LOC120554553	XM_039793515.1	Transmembrane protein 163	TMEM163	0.248354	4.55817	14.0198	0.00164959	0.0470143
LOC120545491	XM_039779853.1	Proteinase-activated receptor 3	F2RL2	-0.460065	3.16971	13.9874	0.00166509	0.0472492
LOC120547561	XM_039783031.1	Calpain-2 catalytic subunit	CAPN2	-0.40117	2.96701	13.9851	0.00166621	0.0472492
kcnj11	XM_039808227.1	ATP-sensitive inward rectifier potassium channel 11	KCNJ11	-0.346688	5.47842	13.9757	0.00167072	0.0472492
bmp2k	XM_039804180.1	BMP-2-inducible protein kinase	BMP2K	-0.254243	4.35422	13.9777	0.00166976	0.0472492
tsc22d2	XM_039811091.1	TSC22 domain family protein 2	TSC22D2	-0.230606	6.25013	13.9801	0.00166858	0.0472492
rad1	XM_039779265.1	Cell cycle checkpoint protein RAD1	RAD1	-0.38866	2.68321	13.964	0.00167636	0.047278
LOC120549865	XM_039787044.1	Afadin	AFDN	0.60716	1.78814	13.9664	0.00167518	0.047278
klf4	XM_039780756.1	Krueppel-like factor 4	KLF4	-0.774934	2.67607	13.9459	0.00168513	0.0473986
LOC120569106	XM_039816977.1	Protein Largen	PRR16	-0.362922	2.64919	13.9365	0.00168971	0.0473986
wfs1a	XM_039800368.1	Wolframin	WFS1	0.235012	5.70113	13.9416	0.00168727	0.0473986
LOC120568189	XM_039815525.1	Nucleolar protein 9	NOP9	0.262783	4.01524	13.9361	0.00168991	0.0473986
LOC120543955	XM_039777395.1	Dual specificity protein phosphatase 14	DUSP14	-0.62012	1.47077	13.9046	0.00170536	0.0477665
nrf1	XM_039791209.1	Nuclear respiratory factor 1	NRF1	0.21951	5.00378	13.8799	0.00171762	0.048044
LOC120548117	XM_039784136.1	Putative prolyl-tRNA synthetase associated domain-containing protein 1	PRORSD1P	0.889312	0.191703	13.8687	0.00172322	0.0481348
ccdc3a	XM_039792013.1	Coiled-coil domain-containing protein 3	CCDC3	-0.472636	2.12699	13.812	0.00175175	0.0485999
ankrd29	XM_039812431.1	Ankyrin repeat domain-containing protein 29	ANKRD29	-0.37297	2.31854	13.8168	0.00174933	0.0485999
pbxip1a	XM_039819714.1	NA	NA	-0.321016	6.804	13.8128	0.00175137	0.0485999
LOC120571722	XM_039820795.1	Tissue alpha-L-fucosidase	FUCA1	-0.192877	5.42956	13.825	0.00174515	0.0485999
calr3a	XM_039811946.1	Calreticulin	CALR	0.397644	5.89228	13.8246	0.00174536	0.0485999
hsd17b7	XM_039810266.1	3-keto-steroid reductase/17-beta-hydroxysteroid dehydrogenase 7	HSD17B7	-0.703568	2.25423	13.7771	0.00176962	0.0488093
LOC120563622	XM_039807914.1	Transmembrane and coiled-coil domain protein 3	TMCC3	-0.28191	4.31869	13.7739	0.00177124	0.0488093
LOC120572423	XM_039821717.1	UDP-glucuronosyltransferase 2B15	UGT2B15	0.358093	4.97595	13.7764	0.00176997	0.0488093
LOC120565955	XM_039812106.1	Protein ENL	MLLT1	0.438313	3.25804	13.792	0.00176195	0.0488093
ccdc96	XM_039822939.1	Coiled-coil domain-containing protein 96	CCDC96	0.498118	2.06512	13.7788	0.00176875	0.0488093
dcaf15	XM_039797422.1	DDB1- and CUL4-associated factor 15	DCAF15	0.212102	5.15968	13.7517	0.00178274	0.0490155
LOC120550767	XM_039787601.1	Transmembrane protein 150A	TMEM150A	0.316162	3.35506	13.7502	0.00178352	0.0490155
raver1	XM_039824349.1	Ribonucleoprotein PTB-binding 1	RAVER1	0.278413	4.65172	13.7441	0.00178667	0.0490362
pi15a	XM_039789463.1	Peptidase inhibitor 15	PI15	-0.524167	3.34306	13.7366	0.00179059	0.049078
xylb	XM_039790800.1	Xylulose kinase	XYLB	-0.425647	3.11541	13.7109	0.00180401	0.0491362
LOC120574792	XM_039825243.1	Keratin, type I cytoskeletal 16	KRT16	0.246416	7.45238	13.7116	0.00180364	0.0491362
pold1	XM_039823973.1	DNA polymerase delta catalytic subunit	POLD1	0.272476	4.78146	13.7096	0.00180473	0.0491362
LOC120575374	XM_039826123.1	Protein SCO1 homolog, mitochondrial	SCO1	0.359762	4.27313	13.7145	0.00180214	0.0491362
LOC120575275	XM_039825994.1	Serine protease 53	PRSS53	0.643057	4.05896	13.7138	0.00180251	0.0491362
f9a	XM_039812624.1	Coagulation factor IX	F9	-0.537662	1.90776	13.7007	0.00180937	0.0491971
LOC120563945	XM_039808491.1	Troponin I, slow skeletal muscle	TNNI1	-0.278166	5.53744	13.6855	0.0018174	0.0493499
fgf2	XM_039813246.1	Fibroblast growth factor 2	FGF2	-0.275246	3.56443	13.6741	0.00182348	0.0494493
LOC120556557	XM_039796211.1	GTPase IMAP family member 2	GIMAP2	-0.672919	1.08863	13.6537	0.00183437	0.0495861
LOC120570482	XM_039818864.1	NA	NA	-0.618695	1.82365	13.615	0.0018552	0.0495861
LOC120554905	XM_039793820.1	TBC1 domain family member 24	TBC1D24	-0.582329	1.98782	13.6331	0.00184545	0.0495861
mbd2	XM_039780656.1	Methyl-CpG-binding domain protein 2	MBD2	-0.383967	2.78946	13.6211	0.00185191	0.0495861
pvalb8	XM_039825192.1	Putative oncomodulin-2	OCM2	-0.362084	3.58193	13.6316	0.00184625	0.0495861
dnase2	XM_039805561.1	Deoxyribonuclease-2-alpha	DNASE2	-0.345584	3.91219	13.6283	0.00184805	0.0495861
cav2	XM_039809832.1	Caveolin-2	CAV2	-0.290103	4.04193	13.6152	0.0018551	0.0495861
chd8	XM_039815606.1	Chromodomain-helicase-DNA-binding protein 8	CHD8	0.212688	5.82092	13.6424	0.00184043	0.0495861
tmx2b	XM_039809149.1	Thioredoxin-related transmembrane protein 2	TMX2	0.22407	5.41746	13.6361	0.00184382	0.0495861
pars2	XM_039812458.1	Probable proline--tRNA ligase, mitochondrial	PARS2	0.258269	4.13805	13.6281	0.00184815	0.0495861
kat2a	XM_039824055.1	Histone acetyltransferase KAT2A	KAT2A	0.27502	4.80789	13.6352	0.00184428	0.0495861

## Sheet: D. WW vs DW_maternal effect
Table S4: List of 2259 DEGs (FDR < 0.05) resulted from the maternal effect analysis where females were crossed with wild males
Gene_id	Transcript_id	Full.name	Gene.Name	logFC	logCPM	F	PValue	FDR
perm1	XM_039801937.1	PGC-1 and ERR-induced regulator in muscle protein 1	PERM1	-4.03938	2.07984	138.347	1.61e-09	1.65e-05
calcoco2	XM_039788302.1	Calcium-binding and coiled-coil domain-containing protein 2	CALCOCO2	-1.20056	4.73507	140.757	1.42e-09	1.65e-05
LOC120549831	XM_039787003.1	Astacin-like metalloendopeptidase	ASTL	-2.39603	6.80331	99.6791	1.82e-08	8.14e-05
LOC120549319	XM_039786147.1	Astacin-like metalloendopeptidase	ASTL	-1.96394	6.78221	98.4308	1.99e-08	8.14e-05
bnip4	XM_039783446.1	BCL2/adenovirus E1B 19 kDa protein-interacting protein 3	BNIP3	-0.678974	5.79513	100.588	1.7e-08	8.14e-05
hspb9	XM_039826304.1	NA	NA	-1.50983	5.33895	87.5706	4.6e-08	0.000135881
LOC120574257	XM_039824506.1	Fructose-bisphosphate aldolase A	ALDOA	-1.28369	7.3497	87.4257	4.65e-08	0.000135881
LOC120570800	XR_005641132.1	NA	NA	-1.39961	1.09185	84.1499	6.1e-08	0.000155817
c3h15orf48	XM_039795740.1	Normal mucosa of esophagus-specific gene 1 protein	NMES1	-2.57485	1.99502	80.3191	8.46e-08	0.000187952
chac1	XM_039782709.1	Glutathione-specific gamma-glutamylcyclotransferase 1	CHAC1	-0.959169	8.08227	79.2842	9.27e-08	0.000187952
ehd2b	XM_039785285.1	EH domain-containing protein 2	EHD2	-0.672096	4.73624	78.2984	1.01e-07	0.000187952
LOC120575599	XM_039826399.1	Dicarboxylate carrier SLC25A8	UCP2	-1.55674	4.86222	77.1302	1.12e-07	0.000191322
LOC120573853	XM_039823720.1	Protein phosphatase 1 regulatory subunit 27	PPP1R27	-0.78814	6.10269	74.357	1.45e-07	0.000227705
eef2k	XM_039788430.1	Eukaryotic elongation factor 2 kinase	EEF2K	-1.26204	6.54953	67.9184	2.7e-07	0.000393695
sqstm1	XM_039813501.1	Sequestosome-1	SQSTM1	-1.01771	4.18828	67.0097	2.95e-07	0.000402685
LOC120574730	XM_039825136.1	Galectin-3-binding protein	LGALS3BP	-0.692675	3.75564	65.5162	3.44e-07	0.000439813
tdh	XM_039781825.1	Inactive L-threonine 3-dehydrogenase, mitochondrial	TDH	-0.796887	6.82968	64.798	3.71e-07	0.000445439
proza	XM_039825068.1	Coagulation factor X	F10	-0.479098	5.93159	64.2616	3.92e-07	0.000445439
trib3	XM_039797751.1	Tribbles homolog 2	TRIB2	-1.34502	3.53849	63.1792	4.4e-07	0.000473063
tbc1d17	XM_039824329.1	TBC1 domain family member 17	TBC1D17	-0.437437	6.3019	62.1556	4.9e-07	0.000501414
zgc:92606	XM_039804694.1	Gamma-aminobutyric acid receptor-associated protein-like 1	GABARAPL1	-0.536121	6.10405	61.2647	5.4e-07	0.000525906
LOC120544618	XM_039778507.1	Lathosterol oxidase	SC5D	-0.969163	4.67891	59.4909	6.57e-07	0.000566164
LOC120560956	XM_039803876.1	Retinol-binding protein 4	RBP4	-0.963061	5.85478	59.496	6.56e-07	0.000566164
LOC120555608	XM_039794442.1	Hexokinase-1	HK1	-0.800334	7.29116	59.385	6.65e-07	0.000566164
pgam1b	XM_039793551.1	Phosphoglycerate mutase 1	PGAM1	-0.778697	7.3768	57.6519	8.08e-07	0.00066107
LOC120567109	XM_039813925.1	DNA damage-inducible transcript 4-like protein	DDIT4L	-1.65134	3.6715	54.6063	1.15e-06	0.000665341
ankrd9	XM_039785016.1	Ankyrin repeat domain-containing protein 9	ANKRD9	-1.5654	3.33995	55.7859	1e-06	0.000665341
LOC120553734	XM_039792429.1	Claudin-4	CLDN4	-1.52518	1.81847	54.7151	1.14e-06	0.000665341
LOC120568367	XM_039815840.1	Cyclic AMP-responsive element-binding protein 1	CREB1	-1.31849	4.78962	55.9483	9.84e-07	0.000665341
c13h18orf21	XM_039821127.1	UPF0711 protein C18orf21	C18orf21	-1.26147	5.46098	53.8708	1.26e-06	0.000665341
nr4a3	XM_039806523.1	Nuclear receptor subfamily 4 group A member 3	NR4A3	-1.25328	4.41955	55.556	1.03e-06	0.000665341
LOC120574977	XM_039825524.1	ADP-ribosylation factor-like protein 14	ARL14	-0.945611	3.43669	54.5331	1.16e-06	0.000665341
LOC120549428	XM_039786345.1	Thrombospondin-1	THBS1	-0.897146	6.57575	53.5632	1.31e-06	0.000665341
ldha	XM_039809076.1	L-lactate dehydrogenase B chain	LDHB	-0.751365	8.41065	53.6077	1.3e-06	0.000665341
si:ch211-260e23.9	XM_039794567.1	NA	NA	-0.706368	5.87579	55.2869	1.06e-06	0.000665341
arg2	XM_039786872.1	Arginase-2, mitochondrial	ARG2	-0.694531	4.8806	57.1027	8.61e-07	0.000665341
LOC120575701	XM_039826528.1	Heat shock protein beta-1	HSPB1	-0.682452	4.76854	53.6014	1.3e-06	0.000665341
tspo	XM_039797660.1	Translocator protein	TSPO	-0.631499	5.5295	54.0537	1.23e-06	0.000665341
hbp1	XM_039807871.1	HMG box-containing protein 1	HBP1	-0.554454	5.80999	56.6441	9.08e-07	0.000665341
lamc2	XM_039816547.1	Laminin subunit gamma-2	LAMC2	-0.546447	4.7572	54.6638	1.15e-06	0.000665341
dhcr7	XM_039795927.1	7-dehydrocholesterol reductase	DHCR7	-0.545733	6.04262	53.3968	1.33e-06	0.000665341
LOC120547503	XM_039782936.1	Ankyrin repeat domain-containing protein 1	ANKRD1	-1.17205	3.59745	53.077	1.39e-06	0.000675272
LOC120571491	XM_039820828.1	Retinal rod rhodopsin-sensitive cGMP 3',5'-cyclic phosphodiesterase subunit gamma	PDE6G	-2.94033	4.97724	52.7485	1.44e-06	0.000686588
egln3	XM_039786392.1	Prolyl hydroxylase EGLN3	EGLN3	-3.13423	3.29754	51.5416	1.68e-06	0.000699483
fosb	XM_039784949.1	Fos-related antigen 2	FOSL2	-2.31269	3.35567	51.6681	1.65e-06	0.000699483
LOC120562623	XM_039806429.1	Syndecan-4	SDC4	-0.760814	6.30945	52.3904	1.51e-06	0.000699483
epcam	XM_039784731.1	Tumor-associated calcium signal transducer 2	TACSTD2	-0.570831	8.09424	51.6613	1.65e-06	0.000699483
dnajb2	XM_039817684.1	DnaJ homolog subfamily B member 6	DNAJB6	-0.544823	4.59615	52.1451	1.56e-06	0.000699483
f11r.1	XM_039778687.1	Junctional adhesion molecule A	F11R	-0.432866	5.57392	51.9776	1.59e-06	0.000699483
f2rl1.2	XM_039780873.1	Proteinase-activated receptor 2	F2RL1	-0.885518	3.72239	50.6212	1.88e-06	0.000716431
erg28	XM_039786114.1	Ergosterol biosynthetic protein 28 homolog	ERG28	-0.8507	3.53877	50.9471	1.81e-06	0.000716431
LOC120559893	XM_039801972.1	NA	NA	-0.714612	2.36995	50.6321	1.88e-06	0.000716431
soul3	XM_039787084.1	NA	NA	-0.579714	5.30255	50.5778	1.89e-06	0.000716431
top1	XM_039799502.1	DNA topoisomerase 1	TOP1	0.519041	4.25307	50.7106	1.86e-06	0.000716431
serpine1	XM_039823454.1	Plasminogen activator inhibitor 1	SERPINE1	-1.0794	2.46423	49.9438	2.05e-06	0.000762478
map1lc3b	XM_039807976.1	Microtubule-associated proteins 1A/1B light chain 3B	MAP1LC3B	-0.586635	7.02686	49.5432	2.16e-06	0.000788318
LOC120553697	XM_039792392.1	Claudin-4	CLDN4	-1.36523	4.23736	49.378	2.21e-06	0.000791143
LOC120549830	XM_039787002.1	Astacin-like metalloendopeptidase	ASTL	-2.65998	4.11513	48.6352	2.43e-06	0.000856115
mcl1b	XM_039805113.1	Induced myeloid leukemia cell differentiation protein Mcl-1	MCL1	-0.688148	7.41257	48.2086	2.57e-06	0.000889921
LOC120573065	XM_039822497.1	Pyrin	MEFV	-1.08344	2.94801	46.9817	3.02e-06	0.00102966
slc2a3b	XM_039806424.1	Solute carrier family 2, facilitated glucose transporter member 1	SLC2A1	-0.733891	3.113	46.8452	3.08e-06	0.00103148
LOC120545689	XM_039780243.1	Caspase-7	CASP7	-1.26039	1.85627	46.5888	3.19e-06	0.00105044
LOC120572098	XM_039821273.1	glutathione transferase	3	-0.727247	3.02519	46.2759	3.32e-06	0.00107839
LOC120561791	XM_039805037.1	Extracellular matrix protein 1	ECM1	-0.432136	5.63102	46.106	3.4e-06	0.00108628
synm	XM_039808555.1	Synemin	SYNM	-0.823038	4.96251	45.8216	3.53e-06	0.00111099
LOC120562836	XM_039806743.1	NA	NA	-0.732427	3.91355	45.5281	3.68e-06	0.00111099
LOC120554605	XM_039793609.1	Pseudouridine-5'-phosphatase	PUDP	-0.519131	4.76014	45.6276	3.63e-06	0.00111099
LOC120551137	XM_039788332.1	WD repeat domain phosphoinositide-interacting protein 1	WIPI1	-0.458677	5.2002	45.497	3.69e-06	0.00111099
tifa	XM_039821604.1	TRAF-interacting protein with FHA domain-containing protein A	TIFA	-0.753367	4.07458	44.9993	3.96e-06	0.00114254
synpo2lb	XM_039789129.1	Synaptopodin 2-like protein	SYNPO2L	-0.432243	6.09588	45.1433	3.88e-06	0.00114254
LOC120552006	XR_005637951.1	NA	NA	1.38987	0.316403	44.9803	3.97e-06	0.00114254
nt5c2l1	XM_039780569.1	Cytosolic purine 5'-nucleotidase	NT5C2	-1.21467	3.42425	44.5713	4.2e-06	0.00117208
sprn2	XM_039803671.1	NA	NA	-0.737976	3.58023	44.5354	4.22e-06	0.00117208
alpk3b	XM_039795953.1	Alpha-protein kinase 3	ALPK3	-0.548605	3.4218	44.4506	4.27e-06	0.00117208
LOC120556965	XM_039796892.1	Laminin subunit beta-3	LAMB3	-0.533653	4.78823	44.3471	4.33e-06	0.00117208
dgcr8	XM_039802582.1	Microprocessor complex subunit DGCR8	DGCR8	0.4835	6.28368	44.3076	4.36e-06	0.00117208
pip5k1ba	XM_039780083.1	Phosphatidylinositol 4-phosphate 5-kinase type-1 beta	PIP5K1B	-0.751555	3.80064	43.8291	4.66e-06	0.00123728
angptl7	XM_039799788.1	Angiopoietin-related protein 7	ANGPTL7	-0.491276	6.76441	43.583	4.82e-06	0.00126464
junbb	XM_039825767.1	Transcription factor JunB	JUNB	-0.92666	3.42924	43.4639	4.91e-06	0.00126989
cd302	XM_039817599.1	CD302 antigen	CD302	-0.482467	5.16148	43.1948	5.1e-06	0.00130294
bnip3lb	XM_039779908.1	BCL2/adenovirus E1B 19 kDa protein-interacting protein 3-like	BNIP3L	-0.557574	5.13305	42.997	5.24e-06	0.00132372
stat3	XM_039825015.1	Signal transducer and activator of transcription 3	STAT3	-0.475231	6.39407	42.8617	5.35e-06	0.00133317
LOC120571033	XM_039819728.1	Proline-rich protein 15-like protein	PRR15L	-0.794566	3.40222	42.4104	5.71e-06	0.00138214
lrrc2	XM_039803702.1	Leucine-rich repeat-containing protein 2	LRRC2	-0.727807	3.74668	42.3617	5.75e-06	0.00138214
vsx1	XM_039783177.1	Visual system homeobox 2	VSX2	0.530568	3.46911	42.4397	5.68e-06	0.00138214
ch25h	XM_039788828.1	Cholesterol 25-hydroxylase	CH25H	-1.97353	0.889497	42.1412	5.93e-06	0.00139419
casq1a	XM_039814533.1	Calsequestrin-1	CASQ1	-1.04911	5.47498	42.1733	5.9e-06	0.00139419
LOC120573520	XM_039823305.1	Myelin-oligodendrocyte glycoprotein	MOG	-1.10949	2.86899	41.7938	6.24e-06	0.00143359
cyhr1	XM_039819296.1	Zinc finger TRAF-type-containing protein 1	ZFTRAF1	-0.361275	6.9359	41.8199	6.22e-06	0.00143359
naxe	XM_039821214.1	NAD(P)H-hydrate epimerase	NAXE	-0.6358	4.49143	41.5845	6.43e-06	0.00146027
tpi1b	XM_039807089.1	Triosephosphate isomerase	TPI1	-0.626031	8.7348	41.516	6.5e-06	0.00146027
rad23ab	XM_039811941.1	UV excision repair protein RAD23 homolog B	RAD23B	-0.499695	4.04266	41.1603	6.85e-06	0.00152206
LOC120567516	XM_039814489.1	Choline transporter-like protein 1	SLC44A1	-0.405009	4.73374	41.0441	6.97e-06	0.00153179
LOC120574099	XM_039824181.1	Telethonin	TCAP	-0.925352	2.76961	40.8803	7.14e-06	0.00155274
LOC120550648	XM_039787281.1	E3 ubiquitin-protein ligase TRIM35	TRIM35	-1.28888	1.37548	40.6709	7.36e-06	0.00158501
LOC120571654	XM_039820711.1	Lanosterol 14-alpha demethylase	CYP51A1	-0.869219	4.75512	40.5287	7.52e-06	0.00160213
wdr45	XM_039780271.1	WD repeat domain phosphoinositide-interacting protein 4	WDR45	-0.448357	5.19667	40.1583	7.95e-06	0.00167611
LOC120544214	XM_039777830.1	Ubiquitin carboxyl-terminal hydrolase 2	USP2	-0.739636	2.73476	39.8735	8.3e-06	0.00173182
timp2b	XM_039825831.1	Metalloproteinase inhibitor 2	TIMP2	-0.691826	4.2304	39.739	8.47e-06	0.00174956
rgcc	XM_039818742.1	Regulator of cell cycle RGCC	RGCC	-0.993092	5.70314	39.527	8.75e-06	0.00175103
LOC120570216	XM_039818450.1	SPEG neighbor protein	SPEGNB	-0.601354	3.78385	39.5064	8.78e-06	0.00175103
pfkfb4a	XM_039796704.1	6-phosphofructo-2-kinase/fructose-2,6-bisphosphatase 4	PFKFB4	-0.589166	5.46034	39.4727	8.82e-06	0.00175103
ddc	XM_039806765.1	Aromatic-L-amino-acid decarboxylase	DDC	0.663072	5.12884	39.5192	8.76e-06	0.00175103
si:dkey-26c10.5	XM_039805780.1	Early activation antigen CD69	CD69	-0.706081	3.94434	39.1192	9.31e-06	0.00181754
LOC120558914	XM_039800269.1	Rho-related GTP-binding protein RhoC	RHOC	-0.46519	6.72515	39.1029	9.33e-06	0.00181754
LOC120554345	XM_039793190.1	NA	NA	-0.532933	4.5239	38.9538	9.55e-06	0.00184207
oclna	XM_039780776.1	Occludin	OCLN	-0.444498	5.51501	38.8079	9.77e-06	0.00186629
tcp11l2	XM_039792057.1	T-complex protein 11-like protein 2	TCP11L2	-0.440061	6.82549	38.4324	1.04e-05	0.00192397
tomm40	XM_039806605.1	Mitochondrial import receptor subunit TOM40 homolog	TOMM40	0.467588	5.30172	38.4622	1.03e-05	0.00192397
LOC120570325	XM_039818617.1	Ermin	ERMN	0.754183	3.28486	38.5079	1.02e-05	0.00192397
myadmb	XM_039816013.1	Myeloid-associated differentiation marker	MYADM	-0.410978	6.05387	38.3738	1.04e-05	0.00192407
LOC120560622	XM_039803300.1	NA	NA	-0.783006	3.52843	38.1143	1.09e-05	0.00195794
LOC120551082	XM_039788237.1	LIM and SH3 domain protein 1	LASP1	-0.643352	3.75487	38.1081	1.09e-05	0.00195794
mia	XM_039777082.1	Melanoma-derived growth regulatory protein	MIA	-0.547135	4.58906	37.9794	1.11e-05	0.00195794
pdia6	XM_039782335.1	Protein disulfide-isomerase A6	PDIA6	0.473608	6.26686	38.0562	1.1e-05	0.00195794
dnajc10	XM_039818502.1	DnaJ homolog subfamily C member 10	DNAJC10	0.606966	3.77806	38.0024	1.11e-05	0.00195794
LOC120561858	XM_039805166.1	Carcinoembryonic antigen-related cell adhesion molecule 5	CEACAM5	1.56003	1.55943	37.8951	1.13e-05	0.00196701
LOC120570928	XM_039819624.1	NA	NA	-0.716113	2.76609	37.8011	1.14e-05	0.00197933
opn1sw2	XM_039797597.1	Short-wave-sensitive opsin 1	OPN1SW	-1.48098	7.1876	37.7052	1.16e-05	0.00199251
LOC120551649	XM_039789147.1	Transformation/transcription domain-associated protein	TRRAP	0.411494	5.35439	37.5662	1.19e-05	0.00201966
LOC120559035	XM_039800459.1	E3 ubiquitin-protein ligase TRIM69	TRIM69	-1.39377	1.24835	37.4001	1.22e-05	0.00205625
eno1a	XM_039800179.1	Alpha-enolase	ENO1	-0.629271	9.69413	37.2553	1.25e-05	0.00208672
vgll2b	XM_039785578.1	Transcription cofactor vestigial-like protein 2	VGLL2	-0.668934	4.52468	37.0705	1.28e-05	0.00213149
usp28	XM_039778269.1	Ubiquitin carboxyl-terminal hydrolase 28	USP28	-0.511377	5.83511	36.874	1.32e-05	0.0021503
LOC120544326	XM_039777976.1	Biorientation of chromosomes in cell division protein 1	BOD1	-0.479522	4.27799	36.8717	1.32e-05	0.0021503
orc3	XM_039786153.1	Origin recognition complex subunit 3	ORC3	0.481758	3.40592	36.8644	1.33e-05	0.0021503
gpia	XM_039809961.1	Glucose-6-phosphate isomerase	GPI	-0.409648	6.64981	36.7311	1.35e-05	0.00217941
eepd1	XM_039820050.1	Endonuclease/exonuclease/phosphatase family domain-containing protein 1	EEPD1	-0.543184	3.81816	36.574	1.39e-05	0.00221761
LOC120554523	XM_039793441.1	Hemopexin	HPX	-0.595026	5.8898	36.5045	1.4e-05	0.00222516
LOC120555364	XM_039794018.1	Alpha-1,3-galactosyltransferase 2	A3GALT2	-0.981497	1.65119	36.3521	1.44e-05	0.0022581
lgals2a	XM_039826260.1	Galectin-1	LGALS1	-0.562109	4.88925	36.318	1.45e-05	0.0022581
cebpd	XM_039815194.1	CCAAT/enhancer-binding protein delta	CEBPD	-0.755396	5.46418	36.1229	1.49e-05	0.00231293
socs3a	XM_039825899.1	Suppressor of cytokine signaling 3	SOCS3	-0.902727	3.50738	35.8971	1.55e-05	0.00236361
myoc	XM_039810359.1	Myocilin	MYOC	-0.635796	3.78416	35.9379	1.54e-05	0.00236361
fosab	XM_039781662.1	Protein c-Fos	FOS	-2.09197	3.28449	35.6689	1.61e-05	0.00239962
LOC120570617	XM_039819077.1	Mid1-interacting protein 1	MID1IP1	-0.526438	5.09578	35.7077	1.6e-05	0.00239962
nadka	XM_039800453.1	NAD kinase	NADK	-0.393392	5.23784	35.7506	1.59e-05	0.00239962
LOC120561879	XM_039805202.1	Protein tyrosine phosphatase type IVA 3	PTP4A3	-0.494274	6.48615	35.6113	1.62e-05	0.00240482
LOC120559811	XM_039801836.1	Cytochrome c oxidase subunit 4 isoform 1, mitochondrial	COX4I1	-1.42929	1.58982	35.4614	1.66e-05	0.00241225
LOC120568999	XM_039816780.1	NA	NA	-0.495692	6.41285	35.4658	1.66e-05	0.00241225
tmem154	XM_039814799.1	Transmembrane protein 154	TMEM154	-0.440172	4.62929	35.5386	1.64e-05	0.00241225
ctsbb	XM_039781178.1	Cathepsin B	CTSB	-1.19865	2.99085	35.33	1.7e-05	0.00241317
LOC120570458	XM_039818825.1	Lanosterol synthase	LSS	-1.07205	3.59463	35.1303	1.76e-05	0.00241317
LOC120572772	XM_039822201.1	Cytochrome P450 3A4	CYP3A4	-1.07174	5.12998	35.2136	1.73e-05	0.00241317
ptges	XM_039778736.1	Prostaglandin E synthase	PTGES	-0.695013	3.00763	35.2543	1.72e-05	0.00241317
atf5b	XM_039784419.1	Cyclic AMP-dependent transcription factor ATF-5	ATF5	-0.647499	4.37286	35.3431	1.7e-05	0.00241317
si:dkey-33c12.3	XM_039785206.1	Neurofilament light polypeptide	NEFL	-0.531762	3.67036	35.109	1.76e-05	0.00241317
scdb	XM_039783254.1	Stearoyl-CoA desaturase	SCD	-0.476482	3.84816	35.0742	1.77e-05	0.00241317
eif4ebp2	XM_039783432.1	Eukaryotic translation initiation factor 4E-binding protein 2	EIF4EBP2	-0.463474	6.51881	35.0131	1.79e-05	0.00241317
cav1	XM_039809494.1	Caveolin-1	CAV1	-0.461821	5.16947	35.1195	1.76e-05	0.00241317
gpx3	XM_039812646.1	Glutathione peroxidase 3	GPX3	-0.440401	4.3271	34.9981	1.8e-05	0.00241317
zgc:65811	XM_039824499.1	CD9 antigen	CD9	-0.427596	3.98799	35.2076	1.73e-05	0.00241317
baiap2l1a	XM_039789263.1	Brain-specific angiogenesis inhibitor 1-associated protein 2-like protein 1	BAIAP2L1	-0.399929	4.25099	34.8864	1.83e-05	0.00241317
chek1	XM_039777237.1	Serine/threonine-protein kinase Chk1	CHEK1	0.590783	2.72449	34.9619	1.81e-05	0.00241317
LOC120574711	XM_039825091.1	Thyroid hormone receptor beta	THRB	1.14939	0.644264	34.9168	1.82e-05	0.00241317
tbxas1	XM_039809516.1	Thromboxane-A synthase	TBXAS1	-0.637623	5.31005	34.7243	1.88e-05	0.00243209
clu	XM_039781267.1	Clusterin	CLU	-0.55081	4.38409	34.7258	1.88e-05	0.00243209
myom3	XM_039807281.1	Myomesin-3	MYOM3	-0.433135	4.06472	34.7896	1.86e-05	0.00243209
hnrnph1	XM_039812803.1	Heterogeneous nuclear ribonucleoprotein F	HNRNPF	0.412039	6.23396	34.4463	1.97e-05	0.002516
kntc1	XM_039803919.1	Kinetochore-associated protein 1	KNTC1	0.471562	3.99417	34.4807	1.96e-05	0.002516
c7b	XM_039780129.1	Complement component C7	C7	-0.841739	4.15068	34.2511	2.03e-05	0.00256782
gapdhs	XM_039806042.1	Glyceraldehyde-3-phosphate dehydrogenase, testis-specific	GAPDHS	-0.446202	8.59654	34.2767	2.03e-05	0.00256782
rell2	XM_039813775.1	RELT-like protein 2	RELL2	0.638077	3.86851	34.1749	2.06e-05	0.00258503
LOC120572587	XM_039821909.1	NA	NA	-1.6922	0.617103	34.0876	2.09e-05	0.00260743
LOC120556386	XM_039795959.1	Gamma-aminobutyric acid receptor-associated protein-like 2	GABARAPL2	-0.379217	5.28922	33.9889	2.13e-05	0.00263521
plvapb	XM_039812472.1	NA	NA	-0.433709	4.6119	33.9298	2.15e-05	0.00264571
LOC120561469	XM_039804625.1	Leucine-rich repeat-containing protein 43	LRRC43	1.95073	0.810644	33.8403	2.18e-05	0.0026701
dnmt1	XM_039825884.1	DNA (cytosine-5)-methyltransferase 1	DNMT1	0.427551	6.63252	33.5735	2.28e-05	0.00277752
LOC120571842	XM_039820933.1	NA	NA	-1.04963	5.73761	33.3775	2.36e-05	0.00280865
pfkfb4b	XM_039797996.1	6-phosphofructo-2-kinase/fructose-2,6-bisphosphatase 4	PFKFB4	-0.965246	5.23079	33.2701	2.4e-05	0.00280865
nsdhl	XM_039812717.1	Sterol-4-alpha-carboxylate 3-dehydrogenase, decarboxylating	NSDHL	-0.815375	3.60367	33.2794	2.4e-05	0.00280865
LOC120548703	XR_005637255.1	NA	NA	-0.807003	4.06358	33.355	2.37e-05	0.00280865
g6pc1a.2	XM_039788981.1	Glucose-6-phosphatase catalytic subunit 1	G6PC1	-0.715369	4.79641	33.2924	2.39e-05	0.00280865
dhx37	XM_039804408.1	Probable ATP-dependent RNA helicase DHX37	DHX37	0.390319	5.09911	33.3957	2.35e-05	0.00280865
LOC120559913	XM_039802009.1	Voltage-dependent L-type calcium channel subunit alpha-1F	CACNA1F	0.777121	3.15408	33.3413	2.37e-05	0.00280865
LOC120573451	XM_039823186.1	NA	NA	-0.585206	4.04085	33.1642	2.45e-05	0.00284402
LOC120550666	XM_039787317.1	Calpain small subunit 1	CAPNS1	-0.335088	6.89993	32.996	2.52e-05	0.00291122
LOC120555872	XM_039795021.1	NAD(P) transhydrogenase, mitochondrial	NNT	-0.398921	7.83194	32.9362	2.55e-05	0.00292494
LOC120553419	XM_039791791.1	Metalloproteinase inhibitor 3	TIMP3	-0.556014	3.77026	32.6551	2.67e-05	0.00305397
irf9	XM_039789969.1	Interferon regulatory factor 9	IRF9	-0.579066	3.3073	32.6129	2.69e-05	0.00305941
nudt4a	XM_039808780.1	Diphosphoinositol polyphosphate phosphohydrolase NUDT4B	NUDT4B	-0.485132	3.97349	32.3118	2.84e-05	0.00320683
bach1b	XM_039777513.1	Transcription regulator protein BACH1	BACH1	-0.607586	2.50811	32.2385	2.88e-05	0.00321286
tmem209	XM_039791554.1	Transmembrane protein 209	TMEM209	0.404007	4.42573	32.2655	2.86e-05	0.00321286
LOC120568894	XM_039816641.1	Zonadhesin	ZAN	-0.601292	4.67074	32.1489	2.92e-05	0.00323936
si:ch211-125o16.4	XM_039784769.1	Neuroblast differentiation-associated protein AHNAK	AHNAK	-0.58073	6.75343	32.1299	2.93e-05	0.00323936
LOC120559201	XM_039800747.1	Glutaminase kidney isoform, mitochondrial	GLS	-0.677531	3.90731	32.001	3e-05	0.00329596
msmo1	XM_039817033.1	Methylsterol monooxygenase 1	MSMO1	-1.12684	5.31973	31.9667	3.02e-05	0.0032982
LOC120572661	XM_039821980.1	NA	NA	-0.428305	4.72974	31.8853	3.06e-05	0.00332824
stard14	XM_039813779.1	START domain-containing protein 10	STARD10	-0.785044	3.33023	31.7956	3.11e-05	0.00336308
ndrg2	XM_039821296.1	Protein NDRG2	NDRG2	-0.421794	8.46022	31.6816	3.17e-05	0.00336308
rilpl1	XM_039780076.1	RILP-like protein 1	RILPL1	-0.369528	4.87993	31.712	3.16e-05	0.00336308
aldocb	XM_039776860.1	Fructose-bisphosphate aldolase C	ALDOC	-0.361727	8.86037	31.6384	3.2e-05	0.00336308
atad5a	XM_039825050.1	ATPase family AAA domain-containing protein 5	ATAD5	0.412308	4.37685	31.6204	3.21e-05	0.00336308
LOC120548985	XM_039785497.1	Transcription factor IIIB 90 kDa subunit	BRF1	0.628014	3.10783	31.7274	3.15e-05	0.00336308
zgc:162608	XM_039818556.1	NA	NA	1.09066	4.35155	31.6708	3.18e-05	0.00336308
fdft1	XM_039781176.1	Squalene synthase	FDFT1	-0.520661	5.39107	31.5661	3.24e-05	0.00336787
LOC120566053	XM_039812274.1	Dual specificity protein phosphatase 22	DUSP22	-0.51422	4.14086	31.5551	3.24e-05	0.00336787
LOC120565275	XM_039810911.1	Cortexin-1	CTXN1	0.763805	3.68986	31.4193	3.32e-05	0.00343306
atxn10	XM_039791800.1	Ataxin-10	ATXN10	0.406343	4.9579	31.3749	3.35e-05	0.00344298
sp8a	XM_039819968.1	Transcription factor Sp8	SP8	-0.514138	3.46319	31.3065	3.39e-05	0.00344479
sptlc2b	XM_039781276.1	Serine palmitoyltransferase 2	SPTLC2	-0.427156	5.70389	31.3299	3.38e-05	0.00344479
fkbp9	XM_039820734.1	Peptidyl-prolyl cis-trans isomerase FKBP9	FKBP9	0.302148	7.60814	31.2884	3.4e-05	0.00344479
vps41	XM_039790862.1	Vacuolar protein sorting-associated protein 41 homolog	VPS41	-0.296922	5.40891	31.1786	3.47e-05	0.00349601
LOC120568347	XM_039815774.1	KN motif and ankyrin repeat domain-containing protein 4	KANK4	-0.755485	4.22412	31.1156	3.51e-05	0.00351535
si:dkey-34l15.1	XM_039814018.1	Thiosulfate:glutathione sulfurtransferase	TSTD1	-0.683491	4.27187	31.0394	3.56e-05	0.00351535
hspb6	XM_039806720.1	Alpha-crystallin A chain	CRYAA	-0.608765	2.41204	31.0612	3.54e-05	0.00351535
LOC120559617	XM_039801462.1	Rhodopsin	RHO	-0.472594	9.2124	31.0761	3.54e-05	0.00351535
LOC120568902	XM_039816645.1	Midnolin	MIDN	-0.97092	4.46734	30.9297	3.63e-05	0.00356835
sqlea	XM_039805875.1	Squalene monooxygenase	SQLE	-1.31276	3.99338	30.8456	3.69e-05	0.00360566
nup93	XM_039809156.1	Nuclear pore complex protein Nup93	NUP93	0.471241	4.88234	30.7681	3.74e-05	0.00363921
LOC120563188	XR_005639918.1	NA	NA	-1.92743	2.02665	30.6647	3.81e-05	0.00368987
cratb	XM_039819875.1	Carnitine O-acetyltransferase	CRAT	-0.681652	5.68291	30.5116	3.92e-05	0.00368987
LOC120562741	XM_039806610.1	Apolipoprotein A-IV	APOA4	-0.646892	9.78507	30.56	3.88e-05	0.00368987
fosl2	XM_039785273.1	Fos-related antigen 2	FOSL2	-0.56075	4.66412	30.5312	3.9e-05	0.00368987
aqp3a	XM_039804539.1	Aquaporin-3	AQP3	-0.443666	4.92795	30.5573	3.88e-05	0.00368987
tarbp1	XM_039783737.1	Probable methyltransferase TARBP1	TARBP1	0.66743	3.8043	30.5725	3.87e-05	0.00368987
zgc:113142	XM_039793116.1	D-beta-hydroxybutyrate dehydrogenase, mitochondrial	BDH1	2.24808	0.781593	30.5716	3.87e-05	0.00368987
LOC120568994	XM_039816775.1	Y+L amino acid transporter 2	SLC7A6	-0.437805	4.49042	30.4281	3.98e-05	0.00371305
cav2	XM_039809832.1	Caveolin-2	CAV2	-0.43221	4.04193	30.4129	3.99e-05	0.00371305
LOC120567970	XM_039815112.1	NAD-dependent protein deacylase sirtuin-5, mitochondrial	SIRT5	-0.370338	5.74111	30.3772	4.01e-05	0.00371305
si:ch211-11k18.4	XM_039825844.1	Sarcalumenin	SRL	0.527074	5.3157	30.3826	4.01e-05	0.00371305
LOC120547721	XM_039783338.1	NA	NA	-0.562136	3.58878	30.2299	4.12e-05	0.00378919
lmbrd1	XM_039783807.1	Lysosomal cobalamin transport escort protein LMBD1	LMBRD1	-0.357455	5.65093	30.2171	4.13e-05	0.00378919
LOC120575258	XM_039825979.1	Membrane frizzled-related protein	MFRP	0.517722	2.54901	30.0961	4.23e-05	0.00385701
twist1a	XM_039819366.1	Twist-related protein 1	TWIST1	-0.398363	3.426	29.9753	4.32e-05	0.00392063
eif4ebp3l	XM_039813222.1	Eukaryotic translation initiation factor 4E-binding protein 3	EIF4EBP3	-0.386229	5.69037	29.8785	4.4e-05	0.00392063
pdcd11	XM_039799732.1	Protein RRP5 homolog	PDCD11	0.347475	6.3282	29.864	4.41e-05	0.00392063
drosha	XM_039789682.1	Ribonuclease 3	DROSHA	0.360725	4.87453	29.8819	4.4e-05	0.00392063
pnpla2	XM_039809528.1	Patatin-like phospholipase domain-containing protein 2	PNPLA2	0.440578	4.68327	29.9135	4.37e-05	0.00392063
lmf2a	XM_039809927.1	Lipase maturation factor 2	LMF2	0.462305	3.63636	29.9504	4.34e-05	0.00392063
ccn1	XM_039810763.1	CCN family member 1	CCN1	-0.803778	5.8553	29.8272	4.44e-05	0.00393031
slc15a2	XM_039818317.1	Solute carrier family 15 member 2	SLC15A2	-0.438777	3.99656	29.7414	4.51e-05	0.0039743
slc30a4	XM_039795731.1	Probable proton-coupled zinc antiporter SLC30A4	SLC30A4	-0.352069	4.99486	29.7206	4.53e-05	0.0039743
LOC120544034	XM_039777540.1	Claudin-7	CLDN7	-0.403785	5.42534	29.6466	4.59e-05	0.00401204
mpz	XM_039816189.1	Myelin protein P0	MPZ	-0.967212	1.82422	29.6031	4.63e-05	0.00402743
LOC120575028	XM_039825612.1	Ferritin heavy chain	FTH1	-0.378713	7.632	29.5109	4.71e-05	0.00407977
flna	XM_039800461.1	Filamin-A	FLNA	-0.340482	7.48334	29.4831	4.73e-05	0.00408365
LOC120547834	XM_039783533.1	Cytochrome c oxidase subunit 5B, mitochondrial	COX5B	-0.668136	3.81398	29.3724	4.83e-05	0.00414787
LOC120558871	XM_039800184.1	Microtubule-associated protein RP/EB family member 1	MAPRE1	0.315917	6.77059	29.3545	4.85e-05	0.00414787
hpgd	XM_039811251.1	15-hydroxyprostaglandin dehydrogenase [NAD(+)]	HPGD	-0.450749	4.17924	29.105	5.08e-05	0.00423236
wnk4a	XM_039788529.1	Serine/threonine-protein kinase WNK4	WNK4	-0.414469	5.06415	29.0715	5.11e-05	0.00423236
itpkcb	XM_039823544.1	Inositol-trisphosphate 3-kinase C	ITPKC	-0.398349	4.90236	29.0979	5.09e-05	0.00423236
dapk3	XM_039814934.1	Death-associated protein kinase 3	DAPK3	-0.342548	5.39451	29.2047	4.99e-05	0.00423236
sh2d3a	XM_039797666.1	Breast cancer anti-estrogen resistance protein 3	BCAR3	-0.31774	4.66204	29.0965	5.09e-05	0.00423236
thumpd3	XM_039797180.1	tRNA (guanine(6)-N2)-methyltransferase THUMP3	THUMPD3	0.400022	4.36481	29.0879	5.1e-05	0.00423236
rbm34	XM_039812648.1	RNA-binding protein 34	RBM34	0.416568	4.05623	29.1254	5.06e-05	0.00423236
LOC120573300	XM_039822954.1	Solute carrier family 12 member 6	SLC12A6	0.553503	3.99183	29.0902	5.09e-05	0.00423236
LOC120544889	XM_039778748.1	Palmitoyltransferase ZDHHC5	ZDHHC5	0.584002	2.4392	29.0054	5.18e-05	0.00426805
batf2	XM_039821830.1	Basic leucine zipper transcriptional factor ATF-like	BATF	-1.3827	-0.243724	28.9328	5.25e-05	0.00427284
pdgfrl	XM_039812580.1	Platelet-derived growth factor receptor-like protein	PDGFRL	-0.345295	4.95502	28.9313	5.25e-05	0.00427284
polr3a	XM_039788688.1	DNA-directed RNA polymerase III subunit RPC1	POLR3A	0.445827	5.25967	28.9147	5.27e-05	0.00427284
atm	XM_039824880.1	Serine-protein kinase ATM	ATM	0.517196	3.75487	28.9551	5.23e-05	0.00427284
ecrg4a	XM_039818025.1	Augurin	ECRG4	-0.534689	4.7695	28.7882	5.39e-05	0.00430794
rbp4l	XM_039778750.1	Retinol-binding protein 4	RBP4	-0.40604	6.25538	28.8182	5.36e-05	0.00430794
fancd2	XM_039796555.1	Fanconi anemia group D2 protein	FANCD2	0.41378	4.22587	28.814	5.37e-05	0.00430794
eed	XM_039793808.1	Polycomb protein EED	EED	0.581618	3.94135	28.8019	5.38e-05	0.00430794
cyldb	XM_039797851.1	Ubiquitin carboxyl-terminal hydrolase CYLD	CYLD	-0.914006	2.87826	28.7512	5.43e-05	0.00432139
LOC120548407	XM_039784671.1	E3 ubiquitin-protein ligase TRIM11	TRIM11	-1.20874	1.72187	28.6771	5.51e-05	0.0043487
LOC120557941	XM_039798666.1	Nuclear receptor subfamily 4immunitygroup A member 1	NR4A1	-0.849675	5.51797	28.6855	5.5e-05	0.0043487
aldoca	XM_039779561.1	Fructose-bisphosphate aldolase C	ALDOC	-1.22806	0.566115	28.5212	5.67e-05	0.00438846
ptgs2b	XM_039811906.1	Prostaglandin G/H synthase 2	PTGS2	-0.978588	3.59452	28.4873	5.71e-05	0.00438846
si:dkeyp-97a10.2	XM_039806624.1	NA	NA	-0.867763	1.76425	28.4695	5.73e-05	0.00438846
mbd2	XM_039780656.1	Methyl-CpG-binding domain protein 2	MBD2	-0.550194	2.78946	28.5019	5.7e-05	0.00438846
pamr1	XM_039808848.1	Inactive serine protease PAMR1	PAMR1	-0.522464	2.97212	28.5035	5.69e-05	0.00438846
pold4	XM_039809233.1	DNA polymerase delta subunit 4	POLD4	-0.500292	3.03983	28.5582	5.63e-05	0.00438846
ano6	XM_039791288.1	Anoctamin-6	ANO6	-0.40799	4.33403	28.6036	5.59e-05	0.00438846
abat	XM_039823660.1	4-aminobutyrate aminotransferase, mitochondrial	ABAT	-0.319997	7.69828	28.4862	5.71e-05	0.00438846
cpox	XM_039812305.1	Oxygen-dependent coproporphyrinogen-III oxidase, mitochondrial	CPOX	-0.734584	4.66689	28.4078	5.8e-05	0.00440503
atr	XM_039786100.1	Serine/threonine-protein kinase ATR	ATR	0.589967	3.42446	28.3912	5.82e-05	0.00440503
LOC120566612	XM_039813156.1	Aryl-hydrocarbon-interacting protein-like 1	AIPL1	0.686013	4.36977	28.4031	5.8e-05	0.00440503
LOC120571123	XM_039819817.1	Tumor necrosis factor receptor superfamily member 6B	TNFRSF6B	-0.504514	3.38967	28.3339	5.88e-05	0.00443719
lima1a	XM_039800369.1	LIM domain and actin-binding protein 1	LIMA1	-0.318843	5.79041	28.2826	5.94e-05	0.00446448
si:dkey-202l22.6	XM_039786620.1	Up-regulator of cell proliferation	URGCP	-1.56923	4.47177	28.0714	6.18e-05	0.00452034
abcc6a	XM_039815196.1	Multidrug resistance-associated protein 1	ABCC1	-1.26252	1.31034	28.1192	6.13e-05	0.00452034
lyve1a	XM_039795421.1	Lymphatic vessel endothelial hyaluronic acid receptor 1	LYVE1	-0.945992	1.39199	28.1574	6.08e-05	0.00452034
gjb9b	XM_039819225.1	Gap junction beta-4 protein	GJB4	-0.463864	2.9279	28.0981	6.15e-05	0.00452034
rhcgb	XM_039809882.1	Ammonium transporter Rh type C	RHCG	-0.458925	4.34731	28.1076	6.14e-05	0.00452034
LOC120546648	XM_039781753.1	Kunitz-type protease inhibitor 1	SPINT1	-0.436978	4.05225	28.067	6.19e-05	0.00452034
LOC120552519	XM_039790649.1	Holocytochrome c-type synthase	HCCS	0.395442	4.57445	28.0704	6.19e-05	0.00452034
hm13	XM_039801763.1	Minor histocompatibility antigen H13	HM13	0.500423	4.2163	28.1322	6.11e-05	0.00452034
LOC120559674	XM_039801585.1	Kelch repeat and BTB domain-containing protein 12	KBTBD12	-0.711829	3.58562	27.7954	6.52e-05	0.00473572
pole	XM_039802342.1	DNA polymerase epsilon catalytic subunit A	POLE	0.50708	4.41256	27.7892	6.53e-05	0.00473572
col8a2	XM_039819254.1	Collagen alpha-2(VIII) chain	COL8A2	0.337683	6.5743	27.7493	6.58e-05	0.00473896
sec16b	XM_039812424.1	Protein transport protein Sec16B	SEC16B	0.341557	3.78185	27.7665	6.56e-05	0.00473896
si:dkey-16l2.16	XM_039824475.1	Ras-related protein Rab-35	RAB35	-0.331695	4.39478	27.6875	6.66e-05	0.00477934
pkma	XM_039794639.1	Pyruvate kinase PKM	PKM	-0.420459	8.25418	27.6002	6.78e-05	0.00484413
sinhcaf	XM_039809640.1	SIN3-HDAC complex-associated factor	SINHCAF	-0.539596	4.60967	27.5704	6.82e-05	0.00485539
LOC120553801	XR_005638209.1	NA	NA	-0.794813	1.856	27.516	6.89e-05	0.00489008
LOC120556681	XM_039796334.1	Transcription factor JunB	JUNB	-0.653407	3.61599	27.4911	6.92e-05	0.00489698
slc7a1a	XM_039778215.1	High affinity cationic amino acid transporter 1	SLC7A1	0.37128	6.19726	27.457	6.97e-05	0.00491271
LOC120563945	XM_039808491.1	Troponin I, slow skeletal muscle	TNNI1	-0.391916	5.53744	27.432	7e-05	0.00491978
dhrs1	XM_039816950.1	Dehydrogenase/reductase SDR family member 1	DHRS1	-0.43016	4.80269	27.3821	7.07e-05	0.00495097
fdps	XM_039805333.1	Farnesyl pyrophosphate synthase	FDPS	-0.464403	5.38266	27.3647	7.09e-05	0.00495098
LOC120572612	XM_039821933.1	CD276 antigen	CD276	-2.56199	2.11956	27.3382	7.13e-05	0.00495978
socs3b	XM_039788493.1	Suppressor of cytokine signaling 3	SOCS3	-0.57888	5.06103	27.2772	7.22e-05	0.00500242
si:dkey-16j16.4	XM_039785480.1	NA	NA	-0.574467	3.4711	27.171	7.37e-05	0.0050396
gnpnat1	XM_039795372.1	Glucosamine 6-phosphate N-acetyltransferase	GNPNAT1	-0.349747	4.37127	27.1842	7.35e-05	0.0050396
LOC120549246	XM_039785986.1	Porphobilinogen deaminase	HMBS	0.34285	5.45724	27.1933	7.34e-05	0.0050396
tonsl	XM_039786731.1	Tonsoku-like protein	TONSL	0.421708	3.77224	27.2141	7.31e-05	0.0050396
stk35	XM_039800296.1	Serine/threonine-protein kinase 35	STK35	-0.342831	6.51467	27.1528	7.4e-05	0.0050408
malt3	XM_039809729.1	Mucosa-associated lymphoid tissue lymphoma translocation protein 1	MALT1	-0.644468	3.17417	27.0948	7.48e-05	0.00507649
si:ch73-54f23.4	XM_039805683.1	E3 ubiquitin-protein ligase TRIM69	TRIM69	-0.40783	3.76915	27.0497	7.55e-05	0.00507649
ccni	XM_039779936.1	Cyclin-I	CCNI	-0.354328	7.33262	27.0574	7.54e-05	0.00507649
zyx	XM_039805244.1	Zyxin	ZYX	-0.317984	6.20931	27.0665	7.52e-05	0.00507649
LOC120562175	XM_039805724.1	NA	NA	-0.29513	6.40032	27.0142	7.6e-05	0.0050955
srsf3b	XM_039798081.1	Serine/arginine-rich splicing factor 3	SRSF3	0.386357	5.60282	26.9896	7.64e-05	0.00510351
ltb4r2b	XM_039816004.1	Leukotriene B4 receptor 1	LTB4R	-0.670389	2.69553	26.8624	7.83e-05	0.00518892
heatr3	XM_039795279.1	HEAT repeat-containing protein 3	HEATR3	0.297608	6.02452	26.8565	7.84e-05	0.00518892
asph	XM_039814954.1	Aspartyl/asparaginyl beta-hydroxylase	ASPH	0.514787	6.08022	26.8848	7.8e-05	0.00518892
lpcat4	XM_039823562.1	Lysophospholipid acyltransferase LPCAT4	LPCAT4	-0.757337	2.49794	26.832	7.88e-05	0.00519173
cluha	XM_039778807.1	Clustered mitochondria protein homolog	CLUH	0.288153	7.58328	26.7902	7.95e-05	0.00519173
LOC120552713	XM_039790937.1	DnaJ homolog subfamily C member 13	DNAJC13	0.447119	5.44411	26.7889	7.95e-05	0.00519173
slc1a8b	XM_039786884.1	Excitatory amino acid transporter 5	SLC1A7	0.611964	2.64374	26.8133	7.91e-05	0.00519173
LOC120572296	XM_039821551.1	Mammalian ependymin-related protein 1	EPDR1	-0.736063	3.63404	26.7623	7.99e-05	0.00520254
cfd	XM_039786938.1	Complement factor D	CFD	-0.403566	5.41254	26.7213	8.05e-05	0.00522853
si:dkey-191m6.4	XM_039787630.1	Rho GTPase-activating protein 24	ARHGAP24	0.46134	3.21965	26.6785	8.12e-05	0.00525656
LOC120551498	XR_005637886.1	NA	NA	-2.32476	-0.644148	26.6501	8.17e-05	0.00526674
rrp36	XM_039812578.1	Ribosomal RNA processing protein 36 homolog	RRP36	0.755827	2.65041	26.6371	8.19e-05	0.00526674
LOC120556190	XM_039795623.1	Fibulin-7	FBLN7	-0.488481	4.22241	26.6044	8.24e-05	0.00528447
exosc1	XM_039793375.1	Exosome complex component CSL4	EXOSC1	-0.529748	6.22052	26.5347	8.36e-05	0.00532514
prmt7	XM_039809990.1	Protein arginine N-methyltransferase 7	PRMT7	0.327355	5.18132	26.5371	8.36e-05	0.00532514
trmt2a	XM_039802583.1	tRNA (uracil-5-)-methyltransferase homolog A	TRMT2A	0.298053	5.45989	26.476	8.46e-05	0.00535464
birc6	XM_039784797.1	Baculoviral IAP repeat-containing protein 6	BIRC6	0.311943	6.40123	26.4893	8.44e-05	0.00535464
snx11	XM_039788130.1	Sorting nexin-11	SNX11	-0.344086	4.29515	26.452	8.5e-05	0.00536382
ndufa4b	XM_039787264.1	Cytochrome c oxidase subunit NDUFA4	NDUFA4	-0.554627	6.26378	26.436	8.53e-05	0.00536445
fbxo7	XM_039792198.1	F-box only protein 7	FBXO7	-0.447555	3.10482	26.3504	8.67e-05	0.00544049
ddit3	XM_039796728.1	DNA damage-inducible transcript 3 protein	DDIT3	-0.666763	4.92503	26.1618	9.01e-05	0.0055558
LOC120563616	XM_039807902.1	Glucose-6-phosphate isomerase	GPI	-0.629328	5.02835	26.1792	8.98e-05	0.0055558
s100b	XM_039793056.1	Protein S100-B	S100B	-0.570429	3.60629	26.1555	9.02e-05	0.0055558
si:busm1-57f23.1	XM_039779835.1	NA	NA	-0.517565	3.00142	26.1651	9e-05	0.0055558
LOC120575363	XM_039826095.1	E3 ubiquitin-protein ligase TRIM39	TRIM39	-0.32441	4.72249	26.1588	9.01e-05	0.0055558
LOC120562754	XM_039806637.1	ATPase family AAA domain-containing protein 2	ATAD2	0.337851	5.31152	26.1658	9e-05	0.0055558
LOC120574864	XM_039825340.1	Protein Tob1	TOB1	-0.620973	7.15131	26.1186	9.09e-05	0.00556829
prkcsh	XM_039826129.1	Glucosidase 2 subunit beta	PRKCSH	0.270413	5.62693	26.0997	9.12e-05	0.00556829
LOC120555186	XM_039793871.1	Phenylethanolamine N-methyltransferase	PNMT	1.07476	6.42348	26.1059	9.11e-05	0.00556829
LOC120562704	XM_039806556.1	NA	NA	-0.450091	3.43749	26.0503	9.21e-05	0.00560742
rif1	XM_039817808.1	Telomere-associated protein RIF1	RIF1	0.407693	5.07588	25.9875	9.33e-05	0.00566221
dhcr24	XM_039810283.1	Delta(24)-sterol reductase	DHCR24	-0.619758	4.94726	25.9584	9.39e-05	0.00566999
LOC120559846	XM_039801882.1	Succinate dehydrogenase [ubiquinone] iron-sulfur subunit, mitochondrial	SDHB	-0.330962	5.74986	25.9241	9.45e-05	0.00566999
stmn4	XM_039782710.1	Stathmin-4	STMN4	-0.275991	6.67753	25.9081	9.48e-05	0.00566999
stard5	XM_039795650.1	StAR-related lipid transfer protein 5	STARD5	0.448495	3.69961	25.91	9.48e-05	0.00566999
cenpj	XM_039817852.1	Centromere protein J	CENPJ	0.60778	3.55571	25.9144	9.47e-05	0.00566999
LOC120569001	XM_039816783.1	Nucleoprotein TPR	TPR	0.332168	5.43996	25.8798	9.54e-05	0.00568598
nol10	XM_039786712.1	Nucleolar protein 10	NOL10	0.340096	5.01078	25.8181	9.66e-05	0.00572383
epc2	XM_039818380.1	Enhancer of polycomb homolog 2	EPC2	0.397839	4.1423	25.8043	9.69e-05	0.00572383
dnaja	XM_039809542.1	DnaJ homolog subfamily A member 4	DNAJA4	0.460724	6.12673	25.8053	9.68e-05	0.00572383
LOC120547561	XM_039783031.1	Calpain-2 catalytic subunit	CAPN2	-0.536036	2.96701	25.7166	9.86e-05	0.00580943
LOC120574865	XM_039825341.1	Serine/threonine-protein kinase BRSK1	BRSK1	0.617171	3.34156	25.703	9.89e-05	0.00580943
ndufs8b	XM_039813295.1	NADH dehydrogenase [ubiquinone] iron-sulfur protein 8, mitochondrial	NDUFS8	-0.662906	1.60498	25.6523	9.99e-05	0.00581974
tcn2	XM_039802955.1	Transcobalamin-2	TCN2	-0.376926	6.70417	25.6731	9.95e-05	0.00581974
rgl1	XM_039810367.1	Ral guanine nucleotide dissociation stimulator-like 1	RGL1	-0.355199	5.05198	25.6614	9.97e-05	0.00581974
calr	XM_039810960.1	Calreticulin	CALR	0.43095	6.39077	25.5822	0.000101343	0.0058868
si:ch211-157c3.4	XM_039824309.1	Cell death-inducing p53-target protein 1	CDIP1	-0.423388	5.86761	25.5627	0.000101748	0.00589363
hspb1	XM_039826546.1	Heat shock protein beta-1	HSPB1	-0.396516	5.75352	25.5022	0.000103016	0.0059502
slc25a25b	XM_039780345.1	Mitochondrial adenyl nucleotide antiporter SLC25A25	SLC25A25	0.336168	4.70258	25.3762	0.000105715	0.00608886
cebpb	XM_039800846.1	CCAAT/enhancer-binding protein beta	CEBPB	-0.76073	4.34791	25.2765	0.000107906	0.00611178
mospd1	XM_039813166.1	Motile sperm domain-containing protein 1	MOSPD1	-0.335326	4.66596	25.3098	0.000107168	0.00611178
snrpa1	XM_039795220.1	U2 small nuclear ribonucleoprotein A'	SNRPA1	0.305222	5.55341	25.2937	0.000107524	0.00611178
kpnb1	XM_039824737.1	Importin subunit beta-1	KPNB1	0.358659	7.04771	25.2957	0.00010748	0.00611178
wdhd1	XM_039796017.1	WD repeat and HMG-box DNA-binding protein 1	WDHD1	0.367028	4.81559	25.2962	0.000107469	0.00611178
znf318	XM_039784670.1	Zinc finger protein 318	ZNF318	0.597586	5.31044	25.2837	0.000107745	0.00611178
LOC120574434	XM_039824693.1	Probable oxidoreductase PXDNL	PXDNL	-0.311843	4.94881	25.2625	0.000108216	0.00611243
chmp5b	XM_039790628.1	Charged multivesicular body protein 5	CHMP5	-0.350407	5.96981	25.1718	0.000110262	0.00621082
wfdc2	XM_039799399.1	WAP four-disulfide core domain protein 3	WFDC3	-0.534933	3.66165	25.1138	0.00011159	0.00626837
pim2	XM_039800000.1	Serine/threonine-protein kinase pim-3	PIM3	-0.944816	1.10002	25.0367	0.000113387	0.00628812
pgm1	XM_039811826.1	Phosphoglucomutase-1	PGM1	-0.570103	7.54064	25.0499	0.000113077	0.00628812
ece1	XM_039797115.1	Endothelin-converting enzyme 1	ECE1	-0.335035	5.38928	25.0601	0.000112839	0.00628812
LOC120575699	XM_039826526.1	Heterogeneous nuclear ribonucleoprotein A/B	HNRNPAB	0.454711	7.34756	25.0327	0.000113479	0.00628812
LOC120573837	XM_039823699.1	NA	NA	0.511326	2.49439	25.0597	0.000112848	0.00628812
LOC120560981	XM_039803913.1	RILP-like protein 1	RILPL1	-0.360525	4.20461	24.9853	0.000114602	0.00633318
mpeg1.1	XM_039804357.1	Macrophage-expressed gene 1 protein	MPEG1	-0.749176	4.17684	24.9479	0.000115496	0.00636533
nkx2.3	XM_039783602.1	Homeobox protein Nkx-2.3	NKX2-3	-0.489625	2.24694	24.9135	0.000116323	0.00637655
c9h1orf112	XM_039810627.1	FIGNL1-interacting regulator of recombination and mitosis	FIRRM	0.436843	3.20116	24.921	0.000116142	0.00637655
LOC120553398	XM_039791747.1	HEPACAM family member 2	HEPACAM2	-3.59985	1.89878	24.8919	0.000116848	0.00638822
dntt	XM_039784814.1	DNA nucleotidylexotransferase	DNTT	-0.925899	2.73145	24.8709	0.000117358	0.0063925
LOC120574782	XM_039825227.1	Keratin, type I cytoskeletal 15	KRT15	-0.474642	9.63482	24.863	0.000117552	0.0063925
LOC120568811	XM_039816520.1	Mitochondrial import inner membrane translocase subunit TIM44	TIMM44	0.387799	5.24194	24.8206	0.000118594	0.0064321
prkcha	XM_039785701.1	Protein kinase C eta type	PRKCH	-0.584637	3.26931	24.7863	0.000119445	0.00643912
krt94	XM_039809583.1	Keratin, type I cytoskeletal 19	KRT19	-0.411689	8.45389	24.7774	0.000119669	0.00643912
slc2a1b	XM_039797746.1	Solute carrier family 2, facilitated glucose transporter member 1	SLC2A1	-0.388735	5.56276	24.7833	0.000119521	0.00643912
mapkbp1	XM_039785460.1	Mitogen-activated protein kinase-binding protein 1	MAPKBP1	0.760739	3.06994	24.7371	0.000120678	0.00647641
LOC120555812	XM_039794905.1	Sorting nexin-1	SNX1	0.30149	4.82464	24.7207	0.000121092	0.0064816
LOC120546057	XM_039780813.1	Iron-sulfur cluster assembly enzyme ISCU	ISCU	-0.484462	6.46268	24.6876	0.000121933	0.00650957
LOC120552349	XM_039790332.1	Cystatin-A	CSTA	-0.796889	5.02746	24.6702	0.000122377	0.00651624
LOC120550815	XM_039787679.1	Cytochrome c oxidase subunit 6B1	COX6B1	-1.23735	2.45331	24.5839	0.00012461	0.00660233
rcc1	XM_039805392.1	Regulator of chromosome condensation	RCC1	0.363265	5.1373	24.5828	0.000124639	0.00660233
LOC120560686	XM_039803445.1	Neurocan core protein	NCAN	-1.21134	-0.0896932	24.5138	0.000126456	0.00660696
LOC120543760	XM_039776992.1	Mannose-P-dolichol utilization defect 1 protein	MPDU1	-0.809588	1.89778	24.5001	0.000126821	0.00660696
admb	XM_039807677.1	NA	NA	-0.596587	2.52145	24.4938	0.000126989	0.00660696
LOC120544445	XM_039778193.1	Claudin-8	CLDN8	-0.335825	5.12924	24.5623	0.000125176	0.00660696
LOC120557365	XM_039797627.1	Protein shisa-4	SHISA4	-0.252511	5.88345	24.5141	0.000126449	0.00660696
espn	XM_039800763.1	Espin	ESPN	0.327942	4.31306	24.5417	0.000125718	0.00660696
smarcad1a	XM_039803609.1	SWI/SNF-related matrix-associated actin-dependent regulator of chromatin subfamily A containing DEAD/H box 1	SMARCAD1	0.460318	5.07494	24.5399	0.000125766	0.00660696
atp1b4	XM_039814350.1	Protein ATP1B4	ATP1B4	-0.319411	6.83612	24.4498	0.000128167	0.00665137
trib1	XM_039820555.1	Tribbles homolog 1	TRIB1	-0.431426	4.43358	24.4156	0.000129095	0.00668255
LOC120546223	XM_039781002.1	Adenosine 5'-monophosphoramidase HINT3	HINT3	-1.36353	0.350994	24.3158	0.000131838	0.0068073
LOC120551134	XM_039788327.1	Monocarboxylate transporter 7	SLC16A6	-0.405059	4.26749	24.2942	0.000132441	0.00681319
guca1c	XM_039818985.1	Guanylyl cyclase-activating protein 1	GUCA1A	0.57653	4.06182	24.2879	0.000132618	0.00681319
zgc:194242	XM_039800255.1	NA	NA	0.256551	5.94816	24.2651	0.000133257	0.00682719
LOC120547849	XM_039783572.1	NA	NA	0.776083	2.40484	24.2545	0.000133559	0.00682719
LOC120546605	XM_039781663.1	Jun dimerization protein 2	JDP2	-0.668781	3.72034	24.1891	0.000135418	0.00689
ncoa4	XM_039783868.1	Nuclear receptor coactivator 4	NCOA4	-0.556613	7.0058	24.1759	0.000135798	0.00689
pgrmc1	XM_039776925.1	Membrane-associated progesterone receptor component 1	PGRMC1	-0.339627	6.91687	24.1827	0.000135603	0.00689
LOC120543840	XM_039777139.1	S-arrestin	SAG	-0.602018	3.98477	24.0983	0.000138052	0.00696976
fkbp1b	XM_039781819.1	Peptidyl-prolyl cis-trans isomerase FKBP1B	FKBP1B	-0.389047	7.03698	24.103	0.000137912	0.00696976
muc15	XM_039796067.1	Mucin-15	MUC15	-0.484219	4.8274	24.0688	0.000138917	0.00697896
ube4a	XM_039783364.1	Ubiquitin conjugation factor E4 A	UBE4A	0.294957	5.25321	24.071	0.000138852	0.00697896
hebp2	XM_039781586.1	Heme-binding protein 2	HEBP2	-0.42755	4.0327	23.9531	0.000142381	0.00706275
dtx3l1	XM_039789751.1	E3 ubiquitin-protein ligase DTX3L	DTX3L	-0.399503	3.38069	23.944	0.000142657	0.00706275
gyg1b	XM_039790517.1	Glycogenin-1	GYG1	-0.391776	7.41365	23.9669	0.000141962	0.00706275
ldhba	XM_039791027.1	L-lactate dehydrogenase B chain	LDHB	-0.382891	8.15478	23.9748	0.000141723	0.00706275
znf207b	XM_039782055.1	BUB3-interacting and GLEBS motif-containing protein ZNF207	ZNF207	0.309464	6.43942	23.9924	0.000141193	0.00706275
LOC120567077	XM_039813875.1	NA	NA	1.00932	1.28978	23.9481	0.000142531	0.00706275
LOC120552712	XM_039790935.1	OTU domain-containing protein 1	OTUD1	-1.56333	3.37967	23.9075	0.000143771	0.0070724
LOC120562840	XM_039806760.1	Fibroblast growth factor-binding protein 1	FGFBP1	-0.371657	4.01219	23.9036	0.00014389	0.0070724
LOC120571722	XM_039820795.1	Tissue alpha-L-fucosidase	FUCA1	-0.253078	5.42956	23.9069	0.00014379	0.0070724
mcm7	XM_039813205.1	DNA replication licensing factor MCM7	MCM7	0.384221	6.3169	23.8522	0.000145477	0.00713326
atf3	XM_039782573.1	Cyclic AMP-dependent transcription factor ATF-3	ATF3	-1.05187	3.3364	23.8167	0.000146585	0.00716212
LOC120572703	XR_005641475.1	NA	NA	-0.75845	5.23154	23.811	0.000146766	0.00716212
LOC120562565	XM_039806315.1	ATP-dependent RNA helicase DHX15	DHX15	0.288566	6.59221	23.7863	0.000147544	0.00718291
ak4	XM_039811773.1	Adenylate kinase 4, mitochondrial	AK4	-0.439277	3.97301	23.6928	0.000150527	0.00731075
nup107	XM_039792071.1	Nuclear pore complex protein Nup107	NUP107	0.354302	5.28172	23.6676	0.000151345	0.00733308
LOC120551745	XM_039789332.1	Far upstream element-binding protein 2	KHSRP	0.447774	6.08161	23.6559	0.000151723	0.00733401
si:ch1073-398f15.1	XM_039779680.1	Cardiomyopathy-associated protein 5	CMYA5	-0.533881	4.95813	23.5878	0.000153961	0.00742464
LOC120550946	XM_039787949.1	Histone H1.0	H1-0	-0.602679	8.26055	23.575	0.000154387	0.00742766
mcm6	XM_039816866.1	DNA replication licensing factor MCM6	MCM6	0.308746	6.60944	23.5502	0.000155213	0.00744984
zgc:174862	XM_039807463.1	NA	NA	-0.705792	3.08745	23.425	0.00015946	0.0075481
ucp2	XM_039826398.1	Dicarboxylate carrier SLC25A8	UCP2	-0.523581	5.15669	23.4322	0.000159212	0.0075481
mustn1b	XM_039797016.1	Musculoskeletal embryonic nuclear protein 1	MUSTN1	-0.444871	4.50414	23.4485	0.000158655	0.0075481
phykpl	XM_039814184.1	5-phosphohydroxy-L-lysine phospho-lyase	PHYKPL	-0.400802	3.74117	23.4531	0.000158496	0.0075481
arl8bb	XM_039798415.1	ADP-ribosylation factor-like protein 8B	ARL8B	-0.277924	5.09117	23.4431	0.00015884	0.0075481
LOC120563649	XM_039807980.1	Kelch repeat and BTB domain-containing protein 11	KBTBD11	0.593327	2.60312	23.421	0.0001596	0.0075481
LOC120564005	XM_039808575.1	Golgi apparatus protein 1	GLG1	0.902405	2.37956	23.4139	0.000159844	0.0075481
ethe1	XM_039807188.1	Persulfide dioxygenase ETHE1, mitochondrial	ETHE1	-0.513954	3.85012	23.3587	0.000161763	0.00760512
itm2cb	XM_039814877.1	Integral membrane protein 2C	ITM2C	-0.415632	5.18549	23.326	0.000162911	0.00760512
acsl6	XM_039826540.1	Long-chain-fatty-acid--CoA ligase 6	ACSL6	0.261754	5.84521	23.3296	0.000162785	0.00760512
nomo	XM_039795602.1	BOS complex subunit NOMO1	NOMO1	0.319186	6.32606	23.3296	0.000162784	0.00760512
LOC120572743	XM_039822148.1	Bromodomain adjacent to zinc finger domain protein 1A	BAZ1A	0.449171	3.45243	23.3276	0.000162856	0.00760512
LOC120568001	XM_039815167.1	Transcription factor Jun	JUN	-0.693218	5.38532	23.2446	0.000165814	0.00768799
mgst3b	XM_039786243.1	Glutathione S-transferase 3, mitochondrial	MGST3	-0.381404	5.02513	23.264	0.000165115	0.00768799
LOC120575093	XM_039825700.1	Cold shock domain-containing protein C2	CSDC2	-0.356195	5.28776	23.2523	0.000165537	0.00768799
ilk	XM_039826339.1	Integrin-linked protein kinase	ILK	-0.282167	5.08303	23.2173	0.0001668	0.00769877
fam78ab	XM_039780604.1	Protein FAM78A	FAM78A	0.309583	5.14942	23.2221	0.000166625	0.00769877
LOC120548542	XM_039784853.1	Muscular LMNA-interacting protein	MLIP	-0.722649	3.90269	23.1966	0.000167552	0.00771609
LOC120555265	XM_039793944.1	Torsin-1B	TOR1B	-0.987632	2.7983	23.1547	0.000169085	0.00776918
card19	XM_039798374.1	Caspase recruitment domain-containing protein 19	CARD19	-0.353539	4.81323	23.0948	0.000171305	0.00780013
mmp2	XM_039796148.1	72 kDa type IV collagenase	MMP2	-0.302284	7.22199	23.1195	0.000170384	0.00780013
fibinb	XM_039795301.1	Fin bud initiation factor homolog	FIBIN	-0.268563	6.25112	23.0749	0.000172048	0.00780013
tmem161b	XM_039803345.1	Transmembrane protein 161B	TMEM161B	0.274179	6.29656	23.0937	0.000171347	0.00780013
rad51	XM_039782767.1	DNA repair protein RAD51 homolog 1	RAD51	0.394248	3.55833	23.0819	0.000171786	0.00780013
LOC120548133	XM_039784166.1	Actin-related protein 2	ACTR2	0.454135	5.639	23.0913	0.000171434	0.00780013
LOC120562761	XM_039806649.1	Calpain-2 catalytic subunit	CAPN2	-0.507137	3.17152	23.0295	0.00017376	0.00781304
mylpfa	XM_039825057.1	Myosin regulatory light chain 11	MYL11	-0.440538	8.11217	23.0275	0.000173837	0.00781304
dnajc12	XM_039784105.1	DnaJ homolog subfamily C member 12	DNAJC12	-0.435282	3.4959	22.9973	0.000174988	0.00781304
LOC120549076	XM_039785703.1	Serine protease HTRA2, mitochondrial	HTRA2	-0.359642	4.98403	23.0033	0.000174759	0.00781304
LOC120571915	XM_039821062.1	Tissue alpha-L-fucosidase	FUCA1	-0.284789	6.59891	22.9968	0.000175007	0.00781304
tmem30b	XM_039786864.1	Cell cycle control protein 50B	TMEM30B	-0.283882	5.46008	23.037	0.000173478	0.00781304
nat10	XM_039809695.1	RNA cytidine acetyltransferase	NAT10	0.336636	5.59294	23.0026	0.000174784	0.00781304
LOC120574291	XM_039824591.1	[Pyruvate dehydrogenase (acetyl-transferring)] kinase isozyme 2, mitochondrial	PDK2	-1.06519	4.64034	22.9649	0.000176232	0.00784008
sftpbb	XM_039803000.1	Prosaposin	PSAP	-0.400979	3.91902	22.961	0.00017638	0.00784008
LOC120543849	XM_039777167.1	NA	NA	-0.754184	1.68781	22.9065	0.000178497	0.00785124
LOC120567846	XM_039814921.1	Ras-related protein Rab-18	RAB18	-0.324323	6.13965	22.9051	0.000178551	0.00785124
galnt13	XM_039818324.1	Polypeptide N-acetylgalactosaminyltransferase 13	GALNT13	0.294598	4.6437	22.9236	0.000177829	0.00785124
LOC120560309	XM_039802642.1	Probable E3 ubiquitin-protein ligase HECTD4	HECTD4	0.643148	3.69042	22.9309	0.000177548	0.00785124
LOC120544902	XM_039778771.1	Exocyst complex component 3-like protein 2	EXOC3L2	0.729884	2.78502	22.9102	0.000178355	0.00785124
stoml3b	XM_039777892.1	Stomatin	STOM	-0.814214	3.08429	22.8587	0.000180375	0.00788374
LOC120575525	XR_005642012.1	NA	NA	-0.48813	3.4949	22.8375	0.000181218	0.00788374
LOC120543531	XM_039777008.1	Retinal cone rhodopsin-sensitive cGMP 3',5'-cyclic phosphodiesterase subunit gamma	PDE6H	-0.42087	8.7601	22.8562	0.000180475	0.00788374
cd63	XM_039801218.1	CD63 antigen	CD63	-0.289978	6.54963	22.8446	0.000180935	0.00788374
med16	XM_039812306.1	Mediator of RNA polymerase II transcription subunit 16	MED16	0.434803	3.46187	22.8379	0.000181203	0.00788374
LOC120562835	XM_039806746.1	Annexin A5	ANXA5	-0.386612	7.25381	22.8219	0.000181839	0.00789396
si:ch211-79k12.1	XM_039806878.1	Vascular endothelial growth factor receptor 2	KDR	-0.522473	3.16678	22.7776	0.000183616	0.00795424
LOC120553565	XM_039792103.1	Tetraspanin-7	TSPAN7	-0.511084	6.23579	22.7375	0.000185245	0.00795737
sgk1	XM_039781637.1	Serine/threonine-protein kinase Sgk1	SGK1	-0.449027	6.32962	22.7493	0.000184764	0.00795737
zfr2	XM_039810681.1	Zinc finger RNA-binding protein	ZFR	0.307957	6.16262	22.7437	0.000184993	0.00795737
uggt2	XM_039817546.1	UDP-glucose:glycoprotein glucosyltransferase 2	UGGT2	0.317515	5.41474	22.7409	0.000185105	0.00795737
rhoub	XM_039785755.1	Rho-related GTP-binding protein RhoU	RHOU	-0.464183	5.75881	22.7127	0.000186257	0.00796073
enpp6	XM_039814272.1	Glycerophosphocholine cholinephosphodiesterase ENPP6	ENPP6	-0.330157	4.11154	22.707	0.000186491	0.00796073
tut1	XM_039789014.1	Speckle targeted PIP5K1A-regulated poly(A) polymerase	TUT1	0.458996	3.6964	22.7146	0.000186178	0.00796073
wdr55	XM_039823584.1	WD repeat-containing protein 55	WDR55	0.554415	2.95422	22.6934	0.000187052	0.00796803
eif4g1a	XM_039816987.1	Eukaryotic translation initiation factor 4 gamma 1	EIF4G1	0.352357	8.78989	22.6604	0.000188416	0.00800944
ntn4	XM_039791975.1	Netrin-4	NTN4	-0.342143	4.1747	22.6238	0.000189943	0.00805126
slc7a6	XM_039794180.1	Y+L amino acid transporter 2	SLC7A6	-0.333574	5.03219	22.618	0.000190187	0.00805126
noxa1	XM_039802656.1	Neutrophil cytosol factor 2	NCF2	-0.65767	2.6608	22.5989	0.00019099	0.00806855
LOC120556275	XM_039796150.1	Complement C3	C3	0.391316	4.34339	22.5854	0.00019156	0.00807591
papss1	XM_039799495.1	Bifunctional 3'-phosphoadenosine 5'-phosphosulfate synthase 1	PAPSS1	0.292832	5.91684	22.576	0.000191959	0.0080761
fbxo25	XM_039781951.1	F-box only protein 25	FBXO25	-0.363241	4.49468	22.5642	0.000192459	0.00807738
LOC120548093	XM_039784095.1	p53 apoptosis effector related to PMP-22	PERP	-0.299009	6.57444	22.5567	0.000192779	0.00807738
nsa2	XM_039780807.1	Ribosome biogenesis protein NSA2 homolog	NSA2	-0.404507	8.3164	22.5144	0.000194591	0.0081366
fubp3	XM_039779755.1	Far upstream element-binding protein 3	FUBP3	0.258903	6.7774	22.4577	0.000197049	0.0082145
paxip1	XM_039816537.1	PAX-interacting protein 1	PAXIP1	0.427693	4.40221	22.453	0.000197257	0.0082145
LOC120546603	XM_039781661.1	Protein c-Fos	FOS	-0.644734	3.59176	22.401	0.000199543	0.0082928
snx33	XM_039808650.1	Sorting nexin-33	SNX33	-0.429825	4.72818	22.3828	0.000200354	0.0083096
LOC120571200	XM_039819985.1	Claspin	CLSPN	0.414492	4.30599	22.3731	0.000200787	0.0083107
srsf4	XM_039820618.1	Serine/arginine-rich splicing factor 4	SRSF4	0.31924	6.95303	22.3491	0.00020186	0.00833825
eif5b	XM_039793787.1	Eukaryotic translation initiation factor 5B	EIF5B	0.376858	4.12161	22.3349	0.000202497	0.00834771
s100w	XM_039804669.1	Protein S100-A3	S100A3	-0.724413	1.87517	22.3042	0.000203886	0.00838519
LOC120558682	XM_039799807.1	Epithelial membrane protein 3	EMP3	-0.513318	4.10209	22.2521	0.000206267	0.00838519
lgals3b	XM_039787035.1	Galectin-3	LGALS3	-0.489823	6.58911	22.264	0.000205719	0.00838519
LOC120567629	XM_039814545.1	7-alpha-hydroxycholest-4-en-3-one 12-alpha-hydroxylase	CYP8B1	-0.466688	5.48903	22.2518	0.000206277	0.00838519
lipea	XM_039820627.1	Hormone-sensitive lipase	LIPE	-0.457157	4.81778	22.2883	0.000204609	0.00838519
mdkb	XM_039807752.1	Midkine	MDK	-0.366181	6.7492	22.2607	0.00020587	0.00838519
ddx11	XM_039808564.1	Putative ATP-dependent RNA helicase DDX11-like protein 8	DDX11L8	0.516501	2.54857	22.2597	0.000205915	0.00838519
dhrs12	XM_039819153.1	Dehydrogenase/reductase SDR family member 12	DHRS12	-0.419287	4.10601	22.2007	0.000208642	0.00846448
g3bp1	XM_039813113.1	Ras GTPase-activating protein-binding protein 1	G3BP1	0.46421	6.0662	22.1849	0.000209381	0.00847765
LOC120565639	XM_039811545.1	Leucine-rich repeat-containing protein 15	LRRC15	-0.50709	2.86954	22.1275	0.000212084	0.00853622
tnfrsf1a	XM_039805813.1	Tumor necrosis factor receptor superfamily member 11B	TNFRSF11B	-0.430698	4.11931	22.1224	0.000212325	0.00853622
wdr41	XM_039779689.1	WD repeat-containing protein 41	WDR41	-0.394212	4.5728	22.1188	0.000212497	0.00853622
LOC120563319	XM_039807412.1	Circadian-associated transcriptional repressor	CIART	-0.361776	4.83663	22.122	0.000212343	0.00853622
foxo1a	XM_039778055.1	Forkhead box protein O1	FOXO1	-0.306945	4.62701	22.1033	0.000213235	0.00854904
cldnf	XM_039792283.1	Claudin-4	CLDN4	-0.663886	2.82215	22.0412	0.000216221	0.0086349
pnpla3	XM_039792325.1	Patatin-like phospholipase domain-containing protein 2	PNPLA2	0.429958	6.86711	22.0435	0.00021611	0.0086349
dnajb11	XM_039818199.1	DnaJ homolog subfamily B member 11	DNAJB11	0.421028	6.03533	22.013	0.000217596	0.00865601
usp1	XM_039812104.1	Ubiquitin carboxyl-terminal hydrolase 1	USP1	0.514198	3.63957	22.0184	0.000217332	0.00865601
LOC120558084	XM_039798939.1	Potassium voltage-gated channel subfamily A member 2	KCNA2	0.377594	3.10375	21.9574	0.000220328	0.00874768
cldn5a	XM_039804493.1	Claudin-5	CLDN5	-0.311237	5.09414	21.9289	0.000221741	0.00878672
LOC120556435	XM_039796047.1	Astacin-like metalloendopeptidase	ASTL	-1.47654	3.18904	21.8209	0.000227201	0.00897553
vps4b	XM_039816495.1	Vacuolar protein sorting-associated protein 4B	VPS4B	-0.273946	6.36166	21.8174	0.000227384	0.00897553
LOC120568651	XM_039816307.1	Leucine zipper protein 4	LUZP4	-0.366905	5.11324	21.7672	0.000229971	0.00899087
ahctf1	XM_039794686.1	Protein ELYS	AHCTF1	0.251606	6.0146	21.7939	0.000228591	0.00899087
pnn	XM_039785764.1	Pinin	PNN	0.461111	6.6924	21.7872	0.000228939	0.00899087
ssr1	XM_039790722.1	Translocon-associated protein subunit alpha	SSR1	0.466655	5.2222	21.7686	0.000229902	0.00899087
b4galnt4a	XM_039807650.1	N-acetyl-beta-glucosaminyl-glycoprotein 4-beta-N-acetylgalactosaminyltransferase 1	B4GALNT4	0.561321	3.5866	21.7686	0.000229902	0.00899087
LOC120559896	XM_039801976.1	Solute carrier family 25 member 45	SLC25A45	-0.491068	3.5327	21.7507	0.000230833	0.00900732
LOC120575467	XM_039826276.1	Retinoic acid-induced protein 3	GPRC5A	-0.79499	1.1696	21.7358	0.000231614	0.00902059
LOC120557931	XM_039798643.1	Protein kinase C delta type	PRKCD	-0.299301	5.18906	21.7034	0.000233317	0.0090207
retsat	XM_039825326.1	All-trans-retinol 13,14-reductase	RETSAT	0.333551	6.87156	21.7253	0.000232163	0.0090207
LOC120558867	XM_039800175.1	La-related protein 4	LARP4	0.454635	5.20101	21.6981	0.000233596	0.0090207
LOC120573671	XM_039823565.1	Endogenous retrovirus group K member 19 Pol protein	ERVK-19	0.842518	3.56023	21.7165	0.000232627	0.0090207
LOC120563015	XM_039807026.1	DC-STAMP domain-containing protein 2	DCST2	1.84703	-0.321541	21.6938	0.000233823	0.0090207
LOC120552057	XM_039789713.1	Somatomedin-B and thrombospondin type-1 domain-containing protein	SBSPON	-0.651371	2.5919	21.6253	0.000237481	0.00911629
fstl3	XM_039812386.1	Follistatin-related protein 3	FSTL3	-0.35566	5.50813	21.6224	0.000237638	0.00911629
prdm15	XM_039777472.1	PR domain zinc finger protein 15	PRDM15	0.522309	3.02417	21.6224	0.000237637	0.00911629
pvalb8	XM_039825192.1	Putative oncomodulin-2	OCM2	-0.454437	3.58193	21.5841	0.000239708	0.0091785
slc13a4	XM_039791073.1	Solute carrier family 13 member 4	SLC13A4	0.684647	3.95098	21.5712	0.000240413	0.00918826
LOC120546612	XM_039781672.1	Tyrosine-protein phosphatase non-receptor type 14	PTPN14	-0.340233	5.78654	21.5169	0.0002434	0.00928506
hectd2	XM_039784384.1	Probable E3 ubiquitin-protein ligase HECTD2	HECTD2	-0.358277	4.00735	21.4912	0.000244826	0.00930476
utp20	XM_039791043.1	Small subunit processome component 20 homolog	UTP20	0.400078	4.96732	21.4912	0.000244826	0.00930476
LOC120543675	XM_039776829.1	Trafficking protein particle complex subunit 14	TRAPPC14	0.643725	3.00448	21.4817	0.000245355	0.00930755
hsd3b7	XM_039824386.1	3 beta-hydroxysteroid dehydrogenase type 7	HSD3B7	-0.566726	4.8201	21.4596	0.000246595	0.00933726
si:dkey-20d21.12	XM_039800092.1	NA	NA	-0.575256	4.21591	21.4243	0.000248586	0.00939528
sgca	XM_039788207.1	Alpha-sarcoglycan	SGCA	-0.351563	4.97389	21.4132	0.000249213	0.0094016
LOC120567158	XM_039814015.1	NA	NA	-0.394896	4.21989	21.3948	0.000250267	0.00942395
snapc4	XM_039802523.1	snRNA-activating protein complex subunit 4	SNAPC4	1.15076	2.35721	21.3394	0.00025345	0.00952629
pcgf5b	XM_039784316.1	Polycomb group RING finger protein 5	PCGF5	-0.672393	1.80628	21.3022	0.000255615	0.00959003
LOC120544485	XM_039778276.1	Transmembrane protein 47	TMEM47	-0.380594	5.50199	21.2685	0.000257595	0.0096466
LOC120564261	XM_039809120.1	Troponin I, fast skeletal muscle	TNNI2	-0.36261	5.39074	21.2467	0.000258885	0.00966305
si:dkey-199f5.8	XM_039805593.1	Beta-1,4-galactosyltransferase 3	B4GALT3	-0.253676	5.89632	21.2451	0.000258979	0.00966305
cdk5r2b	XM_039818787.1	Cyclin-dependent kinase 5 activator 1	CDK5R1	-0.318156	4.20982	21.1844	0.00026261	0.00977125
LOC120558149	XM_039799069.1	Monocarboxylate transporter 2	SLC16A7	0.365925	4.67809	21.1807	0.000262835	0.00977125
LOC120574793	XM_039825245.1	Keratin, type I cytoskeletal 19	KRT19	-0.750007	1.1606	21.1555	0.000264361	0.00979238
LOC120547615	XM_039783135.1	Follistatin-related protein 1	FSTL1	-0.369754	4.77679	21.1589	0.000264154	0.00979238
hopx	XM_039814394.1	Homeodomain-only protein	HOPX	-0.330445	4.47656	21.1387	0.000265381	0.00981239
pttg1ipa	XM_039785603.1	Pituitary tumor-transforming gene 1 protein-interacting protein	PTTG1IP	-0.455782	4.22833	21.105	0.000267448	0.00986537
tardbpa	XM_039801003.1	TAR DNA-binding protein 43	TARDBP	0.230696	6.50738	21.0918	0.000268262	0.00986537
galnt2	XM_039794666.1	Polypeptide N-acetylgalactosaminyltransferase 2	GALNT2	0.245926	5.57309	21.0954	0.000268043	0.00986537
tmem100a	XM_039826239.1	Transmembrane protein 100	TMEM100	-0.530466	3.86173	20.9798	0.000275276	0.0100702
znf574	XM_039806679.1	Zinc finger and SCAN domain-containing protein 2	ZSCAN2	0.363768	4.45198	20.9793	0.000275308	0.0100702
rad54b	XM_039806988.1	DNA repair and recombination protein RAD54B	RAD54B	0.61236	2.14315	20.9904	0.000274607	0.0100702
LOC120554214	XM_039792958.1	Glutaminase kidney isoform, mitochondrial	GLS	0.381931	3.68237	20.9568	0.000276743	0.0101046
LOC120570870	XM_039819472.1	Elongation factor 1-alpha 1	EEF1A1	-0.723097	6.07429	20.9278	0.000278609	0.0101186
adipor2	XM_039791942.1	Adiponectin receptor protein 2	ADIPOR2	-0.292059	6.85872	20.9277	0.000278612	0.0101186
homeza	XM_039816227.1	Homeobox and leucine zipper protein Homez	HOMEZ	-0.282375	5.59886	20.932	0.000278338	0.0101186
apnl	XM_039823871.1	NA	NA	-0.454751	4.95326	20.8704	0.000282329	0.0102354
espl1	XM_039798898.1	Separin	ESPL1	0.423541	3.94819	20.8347	0.000284678	0.0103023
LOC120551683	XM_039789182.1	NA	NA	-0.511279	3.19965	20.8085	0.000286413	0.0103297
ankrd16	XM_039791740.1	Ankyrin repeat domain-containing protein 16	ANKRD16	-0.456475	2.93013	20.808	0.000286444	0.0103297
mknk1	XM_039812052.1	MAP kinase-interacting serine/threonine-protein kinase 1	MKNK1	-0.393079	4.38543	20.7936	0.000287406	0.0103461
LOC120571841	XM_039820932.1	TGF-beta receptor type-2	TGFBR2	-0.329457	4.57718	20.7625	0.000289485	0.0104026
LOC120569092	XM_039816951.1	HLA class II histocompatibility antigen, DO alpha chain	HLA-DOA	-0.902107	1.59546	20.7515	0.000290226	0.010411
LOC120575436	XM_039826228.1	Nucleoside diphosphate kinase A	NME1	-0.409045	8.32607	20.7177	0.00029252	0.0104574
ncapd2	XM_039805241.1	Condensin complex subunit 1	NCAPD2	0.338241	5.28802	20.7173	0.000292543	0.0104574
stt3b	XM_039819872.1	Dolichyl-diphosphooligosaccharide--protein glycosyltransferase subunit STT3B	STT3B	0.272626	6.83841	20.6957	0.000294017	0.0104917
kctd4	XM_039819132.1	BTB/POZ domain-containing protein KCTD4	KCTD4	-0.367063	3.50829	20.6867	0.000294634	0.0104954
pkp3a	XM_039808711.1	Plakophilin-3	PKP3	-0.293873	5.93641	20.6646	0.000296159	0.0105314
tbl3	XM_039823904.1	Transducin beta-like protein 3	TBL3	0.294548	5.57877	20.6537	0.000296912	0.0105399
pigt	XM_039801796.1	GPI transamidase component PIG-T	PIGT	0.303768	4.71973	20.6376	0.000298027	0.0105611
ilrun	XM_039798391.1	Protein ILRUN	ILRUN	-0.246253	5.17738	20.6263	0.00029881	0.0105705
LOC120568820	XM_039816543.1	Purine nucleoside phosphorylase	PNP	-0.426615	4.2604	20.5723	0.000302605	0.0106863
LOC120563436	XM_039807593.1	Cytochrome c oxidase subunit 8A, mitochondrial	COX8A	-1.16773	2.03082	20.5322	0.000305453	0.0107556
nup155	XM_039780427.1	Nuclear pore complex protein Nup155	NUP155	0.264051	6.21475	20.5299	0.000305619	0.0107556
LOC120544662	XM_039778567.1	Fibroblast growth factor 1	FGF1	-0.668593	3.22347	20.483	0.000308991	0.0108184
zgc:113531	XM_039814823.1	von Willebrand factor C domain-containing protein 2-like	VWC2L	-0.293262	6.09935	20.4916	0.00030837	0.0108184
kat2a	XM_039824055.1	Histone acetyltransferase KAT2A	KAT2A	0.335964	4.80789	20.4833	0.000308969	0.0108184
bicdl2	XM_039777079.1	BICD family-like cargo adapter 1	BICDL1	-0.519627	2.52563	20.4434	0.00031187	0.0108819
csnk1da	XM_039825653.1	Casein kinase I isoform delta	CSNK1D	-0.256729	7.74865	20.4455	0.000311717	0.0108819
anxa14	XM_039819202.1	Annexin A2	ANXA2	-0.49947	3.65616	20.41	0.000314322	0.0109488
selenon	XM_039786075.1	Selenoprotein N	SELENON	-0.405798	5.62395	20.4	0.000315059	0.0109513
entpd3	XM_039806764.1	Ectonucleoside triphosphate diphosphohydrolase 3	ENTPD3	-0.384543	3.67402	20.3945	0.000315465	0.0109513
si:dkey-93l1.9	XM_039800712.1	Ninjurin-1	NINJ1	-0.863142	0.710148	20.3505	0.000318744	0.011033
LOC120573979	XM_039823906.1	Ribosomal protein uL3-like	RPL3L	-0.624823	5.77011	20.3484	0.000318899	0.011033
mllt3	XM_039823322.1	Protein AF-9	MLLT3	0.550146	3.01283	20.3225	0.000320848	0.0110817
LOC120547299	XM_039782839.1	Filamin-A-interacting protein 1	FILIP1	-0.409243	3.92344	20.3141	0.000321489	0.0110851
dnmt3ba	XM_039799910.1	DNA (cytosine-5)-methyltransferase 3B	DNMT3B	0.484473	5.16028	20.3001	0.000322549	0.011103
tjp3	XM_039810557.1	Tight junction protein ZO-3	TJP3	-0.352366	5.57836	20.2865	0.000323582	0.0111198
LOC120559801	XM_039801821.1	Sodium-coupled neutral amino acid transporter 3	SLC38A3	-0.384298	4.12775	20.2716	0.000324719	0.0111402
setd6	XM_039809367.1	N-lysine methyltransferase SETD6	SETD6	0.388521	3.80507	20.256	0.000325914	0.0111624
LOC120552281	XM_039790184.1	Death-associated protein 1	DAP	0.286531	5.99309	20.1859	0.000331348	0.0113296
LOC120563525	XM_039807732.1	Transcriptional enhancer factor TEF-3	TEAD4	-0.390848	3.51837	20.1492	0.000334234	0.01139
pax6b	XM_039794456.1	Paired box protein Pax-6	PAX6	0.28838	5.83615	20.1387	0.000335069	0.01139
snrnp70	XM_039823959.1	U1 small nuclear ribonucleoprotein 70 kDa	SNRNP70	0.423187	6.84228	20.1352	0.000335345	0.01139
pigo	XM_039780753.1	GPI ethanolamine phosphate transferase 3	PIGO	0.504305	3.16649	20.1417	0.000334833	0.01139
LOC120551490	XM_039788956.1	Nucleolar transcription factor 1	UBTF	0.503829	4.28054	20.1094	0.000337398	0.0114408
LOC120563825	XM_039808239.1	Pro-neuregulin-4, membrane-bound isoform	NRG4	-0.704764	2.28152	20.0609	0.0003413	0.0115348
setd4	XM_039783881.1	SET domain-containing protein 4	SETD4	0.773848	0.663657	20.066	0.000340881	0.0115348
irf6	XM_039798839.1	Interferon regulatory factor 6	IRF6	-0.268067	4.76981	20.0459	0.000342513	0.0115567
creld2	XM_039791144.1	Protein disulfide isomerase CRELD2	CRELD2	0.463118	4.87678	20.0279	0.000343983	0.0115872
myo10l1	XM_039786566.1	Unconventional myosin-X	MYO10	0.564589	4.64711	20.0042	0.000345918	0.0116332
myl9b	XM_039797801.1	Myosin regulatory light polypeptide 9	MYL9	-0.428289	6.52976	19.9902	0.000347074	0.0116529
atrx	XM_039812936.1	Transcriptional regulator ATRX	ATRX	0.239117	7.52489	19.9636	0.00034927	0.0116892
ncln	XM_039810498.1	BOS complex subunit NCLN	NCLN	0.269543	6.48366	19.9633	0.000349299	0.0116892
tyk2	XM_039825180.1	Non-receptor tyrosine-protein kinase TYK2	TYK2	-0.319685	4.8091	19.9305	0.000352031	0.0117614
LOC120555660	XM_039794555.1	Protein-lysine methyltransferase METTL21C	METTL21C	-0.763752	4.77436	19.8599	0.000357999	0.0119361
LOC120544010	XM_039777491.1	Unconventional myosin-XVIIIa	MYO18A	0.313306	5.62093	19.8549	0.000358428	0.0119361
cfap36	XM_039784151.1	Cilia- and flagella-associated protein 36	CFAP36	-0.30575	3.96729	19.8404	0.000359668	0.0119405
hspa5	XM_039779990.1	Endoplasmic reticulum chaperone BiP	HSPA5	0.486928	8.61563	19.8398	0.000359727	0.0119405
LOC120568865	XM_039816599.1	Tropomyosin alpha-4 chain	TPM4	-0.359744	6.94256	19.8273	0.000360799	0.0119567
tbxta	XM_039820705.1	T-box transcription factor T	TBXT	-0.352316	4.54885	19.8178	0.000361614	0.0119643
LOC120553692	XM_039792379.1	NA	NA	-0.92795	2.6783	19.785	0.000364461	0.012001
mafk	XM_039824201.1	Transcription factor MafK	MAFK	-0.841776	4.63837	19.7681	0.000365937	0.012001
nup188	XM_039780530.1	Nucleoporin NUP188	NUP188	0.28728	5.87695	19.7646	0.000366246	0.012001
pola1	XM_039790061.1	DNA polymerase alpha catalytic subunit	POLA1	0.330668	4.56687	19.7709	0.000365692	0.012001
LOC120563111	XM_039807221.1	Neuronal pentraxin-2	NPTX2	0.371843	3.80537	19.7828	0.00036465	0.012001
mms22l	XM_039805146.1	Protein MMS22-like	MMS22L	0.489918	2.96404	19.7875	0.000364241	0.012001
cbx7a	XM_039825214.1	Chromobox protein homolog 7	CBX7	-1.35236	1.91467	19.661	0.000375441	0.012173
igfbp1a	XM_039811277.1	Insulin-like growth factor-binding protein 1	IGFBP1	-0.929055	3.63935	19.6974	0.00037218	0.012173
LOC120557339	XM_039797579.1	NA	NA	-0.675947	5.14916	19.6615	0.000375395	0.012173
s100a10a	XM_039820928.1	Protein S100-P	S100P	-0.389772	6.60144	19.6422	0.00037714	0.012173
LOC120546651	XM_039781760.1	Protein Z-dependent protease inhibitor	SERPINA10	-0.280716	6.199	19.6461	0.000376784	0.012173
qpctla	XM_039780688.1	Glutaminyl-peptide cyclotransferase	QPCT	0.296839	4.34611	19.6588	0.000375639	0.012173
naa25	XM_039780171.1	N-alpha-acetyltransferase 25, NatB auxiliary subunit	NAA25	0.372155	5.25171	19.6467	0.000376733	0.012173
top3a	XM_039825595.1	DNA topoisomerase 3-alpha	TOP3A	0.379244	3.2871	19.6388	0.000377448	0.012173
LOC120564505	XM_039809544.1	Ras-related protein Rab-8B	RAB8B	0.389651	3.93716	19.6554	0.000375947	0.012173
c9h1orf53	XM_039812528.1	Uncharacterized protein C1orf53	C1orf53	0.533686	2.7691	19.683	0.000373464	0.012173
LOC120564612	XM_039809750.1	Calcium-independent phospholipase A2-gamma	PNPLA8	-0.388987	3.44953	19.5911	0.000381798	0.0122746
tnfaip8l1	XM_039811910.1	Tumor necrosis factor alpha-induced protein 8	TNFAIP8	-0.364007	4.35887	19.5923	0.000381689	0.0122746
creb5a	XM_039819509.1	Cyclic AMP-responsive element-binding protein 5	CREB5	-1.1216	1.85921	19.5803	0.000382789	0.0122769
LOC120564878	XM_039810130.1	Regulator of G-protein signaling 21	RGS21	-0.451163	2.91205	19.552	0.0003854	0.0122769
klhl41a	XM_039817650.1	Kelch-like protein 41	KLHL41	-0.410079	4.41248	19.5513	0.000385472	0.0122769
LOC120556794	XR_005638892.1	NA	NA	0.263873	5.90468	19.5699	0.000383746	0.0122769
LOC120560891	XM_039803781.1	Protein HIRA	HIRA	0.346119	4.57592	19.5544	0.00038518	0.0122769
mtm1	XM_039823365.1	Myotubularin	MTM1	0.860754	1.07426	19.558	0.000384847	0.0122769
xirp2a	XM_039793342.1	Xin actin-binding repeat-containing protein 2	XIRP2	-0.319156	6.144	19.5317	0.000387287	0.0122963
prtga	XM_039794354.1	Protogenin	PRTG	0.579055	2.96647	19.5332	0.000387146	0.0122963
slc16a3	XM_039788298.1	Monocarboxylate transporter 4	SLC16A3	-0.756627	4.54118	19.5081	0.000389499	0.0123284
LOC120547803	XM_039783496.1	Cytochrome P450 3A4	CYP3A4	-0.680798	2.10851	19.4928	0.000390935	0.0123284
atraid	XM_039782044.1	All-trans retinoic acid-induced differentiation factor	ATRAID	-0.381687	5.01711	19.4991	0.000390341	0.0123284
LOC120554001	XM_039792550.1	Signal transducer and activator of transcription 1-alpha/beta	STAT1	-0.369889	3.77595	19.4888	0.00039131	0.0123284
herpud2	XM_039805810.1	Homocysteine-responsive endoplasmic reticulum-resident ubiquitin-like domain member 2 protein	HERPUD2	-0.294498	5.26436	19.4948	0.000390746	0.0123284
LOC120554418	XR_005638419.1	NA	NA	-0.542175	2.68685	19.4538	0.000394628	0.012395
tomm20b	XM_039813482.1	Mitochondrial import receptor subunit TOM20 homolog	TOMM20	0.286969	5.83491	19.4537	0.000394636	0.012395
pycr1a	XM_039826079.1	Pyrroline-5-carboxylate reductase 1, mitochondrial	PYCR1	-0.345916	4.19756	19.3956	0.000400218	0.0125126
brox	XM_039781669.1	BRO1 domain-containing protein BROX	BROX	-0.301574	5.61877	19.4057	0.00039924	0.0125126
tipin	XM_039794624.1	TIMELESS-interacting protein	TIPIN	0.501676	2.93772	19.398	0.000399984	0.0125126
pde6c	XM_039788021.1	Cone cGMP-specific 3',5'-cyclic phosphodiesterase subunit alpha'	PDE6C	0.474523	6.64807	19.3703	0.00040267	0.0125701
coro7	XM_039825272.1	Coronin-7	CORO7	-0.27443	5.18746	19.3386	0.000405769	0.0126334
itga6a	XM_039819083.1	Integrin alpha-6	ITGA6	0.296493	4.59303	19.3369	0.000405936	0.0126334
brpf3a	XM_039798530.1	Bromodomain-containing protein 1	BRD1	0.415521	4.11323	19.3082	0.000408774	0.0127024
hcfc1a	XM_039797595.1	Host cell factor 1	HCFC1	0.296509	6.20596	19.3016	0.000409427	0.0127034
mat2aa	XM_039780168.1	S-adenosylmethionine synthase isoform type-2	MAT2A	0.461143	6.54161	19.2877	0.00041081	0.012727
ggcta	XM_039820433.1	Gamma-glutamylcyclotransferase	GGCT	-0.356627	5.45365	19.2601	0.000413565	0.0127544
sumo3b	XM_039818913.1	Small ubiquitin-related modifier 3	SUMO3	0.223176	5.50499	19.2603	0.000413553	0.0127544
LOC120552614	XM_039790792.1	NLR family CARD domain-containing protein 3	NLRC3	1.13776	-0.437288	19.266	0.000412979	0.0127544
arhgap18	XM_039781045.1	Rho GTPase-activating protein 18	ARHGAP18	-0.359506	4.47635	19.2504	0.000414547	0.0127645
nrf1	XM_039791209.1	Nuclear respiratory factor 1	NRF1	0.258085	5.00378	19.2402	0.00041557	0.0127645
plch2a	XM_039800539.1	1-phosphatidylinositol 4,5-bisphosphate phosphodiesterase eta-2	PLCH2	0.293783	4.46107	19.2383	0.000415765	0.0127645
c1galt1c1	XM_039813247.1	C1GALT1-specific chaperone 1	C1GALT1C1	-0.307551	4.5312	19.2168	0.000417946	0.0128122
wu:fb55g09	XM_039797732.1	NA	NA	-0.625011	5.81392	19.1451	0.000425294	0.0129405
LOC120561537	XM_039804664.1	Protein S100-A1	S100A1	-0.47584	4.01978	19.1469	0.000425106	0.0129405
sf3a1	XM_039802737.1	Splicing factor 3A subunit 1	SF3A1	0.261783	6.27171	19.158	0.000423956	0.0129405
rad50	XM_039777607.1	DNA repair protein RAD50	RAD50	0.297983	4.7935	19.1456	0.000425242	0.0129405
hnrnpub	XM_039782757.1	Heterogeneous nuclear ribonucleoprotein U	HNRNPU	0.394202	6.55295	19.1545	0.00042432	0.0129405
LOC120567821	XM_039814879.1	Myocilin	MYOC	-0.660485	4.22515	19.1364	0.000426194	0.0129486
pbxip1a	XM_039819714.1	NA	NA	-0.37713	6.804	19.1281	0.000427061	0.0129557
ylpm1	XM_039781340.1	YLP motif-containing protein 1	YLPM1	0.328916	5.9484	19.0924	0.000430792	0.0130495
trmt13	XM_039811451.1	tRNA:m(4)X modification enzyme TRM13 homolog	TRMT13	0.653074	2.14849	19.0854	0.00043153	0.0130525
LOC120544458	XM_039778217.1	Claudin-8	CLDN8	-0.951442	1.26587	19.0659	0.000433586	0.0130713
lyrm5b	XM_039807385.1	Electron transfer flavoprotein regulatory factor 1	ETFRF1	-0.446443	3.83346	19.0517	0.000435088	0.0130713
LOC120564151	XM_039808898.1	Filamin-C	FLNC	-0.398376	6.86626	19.06	0.000434216	0.0130713
ddx31	XM_039803811.1	Probable ATP-dependent RNA helicase DDX31	DDX31	0.271213	4.83337	19.0493	0.000435349	0.0130713
dhx30	XM_039816571.1	ATP-dependent RNA helicase DHX30	DHX30	0.453714	4.49979	19.0697	0.00043318	0.0130713
LOC120559995	XM_039802078.1	Proepiregulin	EREG	-0.48076	3.77244	19.0426	0.000436063	0.0130736
coq8aa	XM_039781072.1	Atypical kinase COQ8A, mitochondrial	COQ8A	-0.28633	7.17894	19.0242	0.000438027	0.0131005
ticrr	XM_039808149.1	Treslin	TICRR	0.401844	3.49279	19.0222	0.000438241	0.0131005
msh6	XM_039783698.1	DNA mismatch repair protein Msh6	MSH6	0.296223	5.24895	18.9761	0.000443207	0.0132103
smyd5	XM_039813353.1	Histone-lysine N-trimethyltransferase SMYD5	SMYD5	0.337613	4.8082	18.9798	0.000442813	0.0132103
oclnb	XM_039804537.1	Occludin	OCLN	-0.38129	4.03769	18.9633	0.000444606	0.0132327
igf2b	XM_039809058.1	Insulin-like growth factor II	IGF2	-0.282014	5.80292	18.9551	0.00044549	0.0132387
ppt2b	XM_039819896.1	Lysosomal thioesterase PPT2	PPT2	-0.240337	5.90745	18.9495	0.000446104	0.0132387
aspn	XM_039798287.1	Asporin	ASPN	-0.589308	2.38924	18.9339	0.000447819	0.0132458
LOC120569101	XM_039816968.1	3-keto-steroid reductase/17-beta-hydroxysteroid dehydrogenase 7	HSD17B7	-0.404537	3.25482	18.9237	0.000448934	0.0132458
LOC120547848	XM_039783571.1	Delta-1-pyrroline-5-carboxylate synthase	ALDH18A1	0.272764	5.32592	18.939	0.000447256	0.0132458
LOC120545619	XM_039780137.1	ATP-binding cassette sub-family F member 3	ABCF3	0.353334	4.08348	18.9248	0.00044882	0.0132458
LOC120564089	XM_039808778.1	Cocaine esterase	CES2	-0.504127	4.40242	18.9164	0.000449738	0.0132504
smpdl3b	XM_039807266.1	Acid sphingomyelinase-like phosphodiesterase 3b	SMPDL3B	-0.339139	4.9535	18.9104	0.000450404	0.0132509
LOC120551117	XM_039788301.1	NA	NA	-0.462582	3.3918	18.8654	0.0004554	0.0132905
LOC120571843	XM_039820934.1	Prostate stem cell antigen	PSCA	-0.398848	7.16663	18.8903	0.000452634	0.0132905
LOC120570869	XM_039819470.1	Elongation factor 1-alpha 1	EEF1A1	-0.362937	7.84578	18.8748	0.000454359	0.0132905
LOC120565290	XM_039810948.1	Thrombospondin-4	THBS4	-0.34875	5.87567	18.875	0.00045433	0.0132905
spint1a	XM_039785533.1	Kunitz-type protease inhibitor 1	SPINT1	-0.235331	5.99059	18.8847	0.000453252	0.0132905
LOC120567073	XM_039813872.1	Son of sevenless homolog 1	SOS1	0.337866	4.00281	18.8632	0.00045565	0.0132905
arrdc1a	XM_039804145.1	Arrestin domain-containing protein 1	ARRDC1	-0.35732	4.09149	18.8307	0.000459298	0.0133779
LOC120566822	XR_005640471.1	NA	NA	1.13704	-0.544383	18.8167	0.000460885	0.013405
dhx15	XM_039822141.1	ATP-dependent RNA helicase DHX15	DHX15	0.337002	5.74598	18.7995	0.000462837	0.0134426
ipo4	XM_039790926.1	Importin-4	IPO4	0.321646	6.11657	18.7902	0.000463897	0.0134543
si:dkey-1k23.3	XM_039803940.1	Heat shock protein beta-1	HSPB1	-0.496367	4.53677	18.7522	0.00046826	0.0135233
tent5ba	XM_039805507.1	Terminal nucleotidyltransferase 5A	TENT5A	-0.452306	4.7377	18.7534	0.000468122	0.0135233
LOC120547856	XM_039783585.1	Heterogeneous nuclear ribonucleoprotein U-like protein 1	HNRNPUL1	0.255532	7.59565	18.7552	0.000467924	0.0135233
LOC120556447	XM_039796069.1	Oncoprotein-induced transcript 3 protein	OIT3	-0.567796	3.88453	18.7364	0.000470096	0.0135572
LOC120568656	XM_039816310.1	Acyl-coenzyme A thioesterase 2, mitochondrial	ACOT2	-0.467915	2.72948	18.6924	0.000475221	0.0136664
tnfaip1	XM_039777815.1	BTB/POZ domain-containing adapter for CUL3-mediated RhoA degradation protein 2	TNFAIP1	-0.388241	4.11808	18.6973	0.000474651	0.0136664
LOC120546146	XM_039780893.1	Syntaxin-11	STX11	-0.460061	3.11822	18.6567	0.000479433	0.0137165
krt8	XM_039799644.1	Keratin, type II cytoskeletal 8	KRT8	-0.410706	10.2012	18.6493	0.000480315	0.0137165
arhgef16	XM_039799745.1	Rho guanine nucleotide exchange factor 16	ARHGEF16	-0.339394	4.12589	18.6573	0.000479358	0.0137165
atf7a	XM_039800170.1	Cyclic AMP-dependent transcription factor ATF-7	ATF7	-0.275118	5.41602	18.651	0.000480102	0.0137165
wdr36	XM_039779456.1	WD repeat-containing protein 36	WDR36	0.422713	4.31933	18.6645	0.000478509	0.0137165
LOC120549809	XM_039786949.1	Claudin-11	CLDN11	-0.527634	1.80313	18.6096	0.000485049	0.0137366
LOC120553052	XM_039791116.1	Tetraspanin-8	TSPAN8	-0.306745	5.80171	18.6132	0.000484619	0.0137366
tsc22d2	XM_039811091.1	TSC22 domain family protein 2	TSC22D2	-0.265667	6.25013	18.6234	0.000483393	0.0137366
utp6	XM_039794801.1	U3 small nucleolar RNA-associated protein 6 homolog	UTP6	0.251238	5.12412	18.6224	0.000483509	0.0137366
mogs	XM_039797487.1	Mannosyl-oligosaccharide glucosidase	MOGS	0.320819	5.50246	18.6124	0.000484718	0.0137366
dkc1	XM_039786220.1	H/ACA ribonucleoprotein complex subunit DKC1	DKC1	0.369504	7.81514	18.621	0.000483677	0.0137366
slc25a43	XM_039813646.1	Solute carrier family 25 member 43	SLC25A43	-0.329915	4.35238	18.5957	0.000486719	0.0137648
LOC120573283	XM_039822931.1	Alpha-2-macroglobulin	A2M	-0.820086	8.49854	18.5742	0.000489322	0.0138175
LOC120575398	XM_039826189.1	Synaptogyrin-1	SYNGR1	0.775785	1.90211	18.5691	0.000489935	0.0138175
ppfibp1b	XM_039808629.1	Liprin-beta-1	PPFIBP1	-0.229039	5.7165	18.5614	0.000490877	0.013825
egr1	XM_039813916.1	Early growth response protein 1	EGR1	-0.811288	4.66129	18.5449	0.00049288	0.0138344
LOC120573538	XM_039823327.1	NA	NA	-0.565723	3.42828	18.542	0.000493239	0.0138344
LOC120573166	XM_039822679.1	Phosphatidylinositol 4,5-bisphosphate 3-kinase catalytic subunit alpha isoform	PIK3CA	0.835767	2.7058	18.5479	0.000492519	0.0138344
brf2	XM_039780781.1	Transcription factor IIIB 50 kDa subunit	BRF2	0.464589	2.89648	18.5342	0.000494193	0.0138421
zak	XM_039818299.1	Mitogen-activated protein kinase kinase kinase 20	MAP3K20	0.401418	2.71045	18.5261	0.000495191	0.0138511
dcun1d5	XM_039787155.1	DCN1-like protein 5	DCUN1D5	0.393042	4.61401	18.506	0.000497667	0.0138919
LOC120547933	XR_005637118.1	NA	NA	1.17474	-0.0640089	18.5032	0.000498009	0.0138919
ddx21	XM_039795576.1	Nucleolar RNA helicase 2	DDX21	-0.307259	8.76343	18.4874	0.00049997	0.0139087
ndfip2	XM_039793184.1	NEDD4 family-interacting protein 2	NDFIP2	-0.240898	6.84542	18.4905	0.000499581	0.0139087
sidt2	XM_039825628.1	SID1 transmembrane family member 2	SIDT2	-0.373447	5.35711	18.4543	0.000504095	0.0140044
ogdha	XM_039803862.1	2-oxoglutarate dehydrogenase complex component E1	OGDH	0.357892	6.53553	18.4451	0.000505252	0.0140175
LOC120543944	XM_039777373.1	Complement C1q-like protein 4	C1QL4	-0.961736	0.508139	18.4271	0.000507528	0.0140429
ppdpfb	XM_039799738.1	Pancreatic progenitor cell differentiation and proliferation factor	PPDPF	-0.338581	8.08452	18.427	0.000507541	0.0140429
il6r	XM_039806740.1	Interleukin-6 receptor subunit alpha	IL6R	-0.441139	3.28441	18.4088	0.000509838	0.0140502
dnase2	XM_039805561.1	Deoxyribonuclease-2-alpha	DNASE2	-0.402073	3.91219	18.4079	0.000509958	0.0140502
LOC120568216	XM_039815571.1	Glycogen debranching enzyme	AGL	-0.341662	7.81745	18.4157	0.000508971	0.0140502
pink1	XM_039800014.1	Serine/threonine-protein kinase PINK1, mitochondrial	PINK1	-0.340075	5.25773	18.3978	0.000511241	0.0140502
man1a2	XM_039817834.1	Mannosyl-oligosaccharide 1,2-alpha-mannosidase IB	MAN1A2	0.328044	3.89379	18.3983	0.000511181	0.0140502
mmadhca	XM_039793513.1	Cobalamin trafficking protein CblD	MMADHC	-0.343476	4.22123	18.3862	0.000512723	0.014072
LOC120554131	XM_039792759.1	Thymosin beta-4	TMSB4X	-0.530735	8.57906	18.375	0.000514155	0.0140735
tm4sf18	XM_039812277.1	Transmembrane 4 L6 family member 1	TM4SF1	-0.408272	3.66837	18.3756	0.000514076	0.0140735
phyhd1	XM_039780533.1	Phytanoyl-CoA dioxygenase domain-containing protein 1	PHYHD1	-0.376801	4.26481	18.3617	0.000515865	0.0141015
atp1b3a	XM_039815269.1	Sodium/potassium-transporting ATPase subunit beta-3	ATP1B3	0.300766	6.78117	18.3506	0.000517293	0.0141118
map2k2a	XM_039811876.1	Dual specificity mitogen-activated protein kinase kinase 2	MAP2K2	0.309471	4.96115	18.348	0.000517625	0.0141118
si:ch211-130m23.3	XM_039803297.1	Single-stranded DNA-binding protein 2	SSBP2	-0.290944	4.83471	18.3295	0.000520019	0.0141454
LOC120566058	XM_039812279.1	Ceruloplasmin	CP	0.928349	1.76111	18.3278	0.000520239	0.0141454
dctpp1	XM_039814922.1	dCTP pyrophosphatase 1	DCTPP1	0.387294	3.01545	18.3212	0.000521097	0.0141499
fip1l1b	XM_039798590.1	Pre-mRNA 3'-end-processing factor FIP1	FIP1L1	0.222427	5.7162	18.2834	0.000526047	0.0141854
mon2	XM_039807762.1	Protein MON2 homolog	MON2	0.272984	5.76924	18.285	0.000525839	0.0141854
LOC120552454	XM_039790538.1	La-related protein 4B	LARP4B	0.273052	5.76966	18.2794	0.000526567	0.0141854
hspa4a	XM_039778108.1	Heat shock 70 kDa protein 4	HSPA4	0.301342	6.556	18.2952	0.0005245	0.0141854
atp2a2a	XM_039803270.1	Sarcoplasmic/endoplasmic reticulum calcium ATPase 2	ATP2A2	0.356252	5.47822	18.298	0.00052413	0.0141854
recql4	XM_039820525.1	ATP-dependent DNA helicase Q4	RECQL4	0.375156	3.70179	18.2898	0.000525209	0.0141854
LOC120563622	XM_039807914.1	Transmembrane and coiled-coil domain protein 3	TMCC3	-0.322351	4.31869	18.269	0.00052794	0.0142037
LOC120547700	XM_039783258.1	NA	NA	-0.399641	2.78081	18.2628	0.000528759	0.014207
crtac1a	XM_039784574.1	Cartilage acidic protein 1	CRTAC1	-0.265354	4.97899	18.2571	0.000529514	0.0142086
rpa1	XM_039818908.1	Replication protein A 70 kDa DNA-binding subunit	RPA1	0.324259	5.82496	18.2429	0.000531399	0.0142405
LOC120565247	XM_039810866.1	Complement C1q tumor necrosis factor-related protein 7	C1QTNF7	-1.57127	0.595347	18.2257	0.000533694	0.0142833
LOC120561285	XM_039804339.1	Echinoderm microtubule-associated protein-like 6	EML6	0.433644	4.42317	18.2098	0.000535817	0.0143027
bokb	XM_039816710.1	Bcl-2-related ovarian killer protein	BOK	0.578123	1.53536	18.2137	0.000535303	0.0143027
si:ch211-79m20.1	XM_039805422.1	Platelet-derived growth factor subunit B	PDGFB	-0.515778	4.00034	18.1913	0.000538311	0.0143149
LOC120544447	XM_039778192.1	Charged multivesicular body protein 1b	CHMP1B	-0.290938	6.10523	18.1857	0.000539074	0.0143149
pno1	XM_039783262.1	RNA-binding protein PNO1	PNO1	-0.274577	6.65866	18.1888	0.00053865	0.0143149
LOC120574761	XM_039825196.1	E3 ubiquitin-protein ligase RBBP6	RBBP6	0.432864	4.23537	18.2009	0.000537017	0.0143149
me3	XM_039818902.1	NADP-dependent malic enzyme, mitochondrial	ME3	-0.225711	6.25791	18.1764	0.000540331	0.0143296
LOC120573106	XM_039822607.1	GTPase IMAP family member 4	GIMAP4	-1.36116	2.0445	18.161	0.000542416	0.0143352
LOC120545491	XM_039779853.1	Proteinase-activated receptor 3	F2RL2	-0.516434	3.16971	18.1667	0.000541641	0.0143352
zgc:162200	XM_039801815.1	Protein bicaudal D homolog 2	BICD2	0.240176	5.47551	18.1593	0.000542646	0.0143352
tnni1b	XM_039798797.1	Troponin I, slow skeletal muscle	TNNI1	-0.609968	2.06095	18.1023	0.000550472	0.0144274
eml3	XM_039823545.1	Echinoderm microtubule-associated protein-like 3	EML3	-0.400121	3.90453	18.1108	0.000549297	0.0144274
chd8	XM_039815606.1	Chromodomain-helicase-DNA-binding protein 8	CHD8	0.244616	5.82092	18.0968	0.000551233	0.0144274
LOC120547005	XM_039782342.1	Golgi integral membrane protein 4	GOLIM4	0.256281	5.47868	18.1212	0.000547869	0.0144274
tubgcp3	XM_039793166.1	Gamma-tubulin complex component 3	TUBGCP3	0.313269	4.45027	18.0941	0.000551613	0.0144274
wdr77	XM_039796365.1	Methylosome protein WDR77	WDR77	0.343113	5.2104	18.0929	0.00055178	0.0144274
plekhh1	XM_039786894.1	Pleckstrin homology domain-containing family H member 1	PLEKHH1	0.360943	4.0846	18.1147	0.000548759	0.0144274
LOC120564956	XM_039810226.1	Phosphatidylinositol 3-kinase regulatory subunit beta	PIK3R2	0.397384	3.35336	18.0975	0.000551139	0.0144274
LOC120558908	XM_039800257.1	3-beta-hydroxysteroid-Delta(8),Delta(7)-isomerase	EBP	-0.704629	3.93549	18.0856	0.000552798	0.0144356
LOC120563367	XR_005639936.1	NA	NA	-1.26257	-0.0821318	18.0588	0.00055653	0.0145145
nphp4	XM_039800113.1	Nephrocystin-4	NPHP4	0.542516	2.19626	18.0466	0.00055824	0.0145406
mmp30	XM_039777677.1	Collagenase 3	MMP13	-0.497847	3.73705	18.0289	0.00056074	0.0145501
bri3	XM_039824091.1	Membrane protein BRI3	BRI3	-0.309542	5.12812	18.0306	0.000560497	0.0145501
eif4g3a	XM_039798819.1	Eukaryotic translation initiation factor 4 gamma 3	EIF4G3	0.301993	6.47194	18.0346	0.000559928	0.0145501
npl	XM_039811164.1	N-acetylneuraminate lyase	NPL	-0.445158	3.65987	18.0112	0.00056324	0.0145964
dpp7	XM_039802658.1	Dipeptidyl peptidase 2	DPP7	-0.445734	4.68823	17.9647	0.000569892	0.014698
tsku	XM_039825447.1	Tsukushi	TSKU	-0.272779	5.78578	17.9742	0.000568525	0.014698
lrrc58b	XM_039818589.1	Leucine-rich repeat-containing protein 58	LRRC58	-0.271279	5.01731	17.964	0.000569986	0.014698
zfpm1	XM_039808248.1	Zinc finger protein ZFPM1	ZFPM1	0.297887	3.5935	17.9637	0.000570035	0.014698
spef2	XM_039804387.1	Sperm flagellar protein 2	SPEF2	-0.462269	3.4654	17.9501	0.000571991	0.0147299
LOC120556409	XM_039796004.1	Immunoglobulin-like domain-containing receptor 1	ILDR1	-0.361391	3.91455	17.9286	0.000575115	0.0147687
mob3a	XM_039811953.1	MOB kinase activator 3A	MOB3A	-0.288723	4.6827	17.9272	0.000575313	0.0147687
LOC120574102	XM_039824184.1	SUMO-conjugating enzyme UBC9	UBE2I	-0.229642	6.76202	17.9198	0.00057639	0.0147687
ddx4	XM_039793641.1	Probable ATP-dependent RNA helicase DDX4	DDX4	1.37456	-0.134766	17.9208	0.000576241	0.0147687
abca7	XM_039810162.1	Phospholipid-transporting ATPase ABCA1	ABCA1	0.420122	4.34878	17.9069	0.000578272	0.0147984
endouc	XM_039808637.1	Uridylate-specific endoribonuclease	ENDOU	-0.358048	7.05796	17.8752	0.00058294	0.0148992
LOC120555794	XR_005638757.1	NA	NA	-1.47181	-0.268132	17.8614	0.000584974	0.01491
LOC120558389	XM_039799369.1	Zinc finger protein GLIS2	GLIS2	-0.383054	4.09082	17.8575	0.000585551	0.01491
c14h4orf48	XM_039821355.1	NELL2-interacting cell ontogeny regulator 1	NICOL1	-0.297655	5.23692	17.8628	0.00058477	0.01491
ddx5	XM_039825059.1	Probable ATP-dependent RNA helicase DDX5	DDX5	0.422764	9.12708	17.8433	0.000587658	0.0149265
LOC120562508	XM_039806215.1	NA	NA	0.606103	2.2128	17.8438	0.000587586	0.0149265
ddx28	XM_039796001.1	Probable ATP-dependent RNA helicase DDX28	DDX28	0.346376	3.86795	17.8147	0.000591937	0.0150166
relb	XM_039826236.1	Transcription factor RelB	RELB	-0.37229	3.58778	17.7768	0.000597663	0.0150313
prdx1	XM_039817011.1	Peroxiredoxin-1	PRDX1	-0.338117	6.47173	17.7805	0.0005971	0.0150313
LOC120545367	XM_039779614.1	Protein phosphatase PTC7 homolog	PPTC7	0.306782	6.58715	17.7877	0.000596002	0.0150313
ctnnbip1	XM_039801523.1	Beta-catenin-interacting protein 1	CTNNBIP1	0.337434	5.10139	17.7903	0.000595619	0.0150313
LOC120574884	XM_039825378.1	Fas-binding factor 1	FBF1	0.422353	3.3502	17.7932	0.000595182	0.0150313
gbf1	XM_039783515.1	Golgi-specific brefeldin A-resistance guanine nucleotide exchange factor 1	GBF1	0.454657	3.63934	17.7981	0.000594438	0.0150313
ercc5	XM_039795981.1	DNA excision repair protein ERCC-5	ERCC5	0.457836	2.8019	17.7825	0.000596801	0.0150313
pgpep1l	XM_039807894.1	Pyroglutamyl-peptidase 1	PGPEP1	-0.99533	0.617491	17.753	0.000601283	0.0151037
gpx4a	XM_039810603.1	Phospholipid hydroperoxide glutathione peroxidase	GPX4	-0.462806	7.23396	17.7377	0.000603622	0.0151351
tppp2	XM_039817026.1	Tubulin polymerization-promoting protein family member 3	TPPP3	-0.458768	3.70625	17.7306	0.000604715	0.0151351
slc9a6a	XM_039813148.1	Sodium/hydrogen exchanger 6	SLC9A6	0.311842	3.82519	17.7304	0.000604752	0.0151351
LOC120548418	XM_039784682.1	Ninein-like protein	NINL	1.00293	0.238853	17.7208	0.000606225	0.0151534
LOC120575321	XM_039826037.1	Keratin, type I cytoskeletal 16	KRT16	-1.12894	5.13547	17.7099	0.000607918	0.0151772
LOC120560725	XM_039803520.1	Transforming acidic coiled-coil-containing protein 1	TACC1	-0.226732	5.75683	17.7024	0.000609075	0.015181
LOC120561159	XM_039804134.1	RasGAP-activating-like protein 1	RASAL1	0.504925	3.41915	17.6993	0.000609555	0.015181
lrrc28	XM_039795615.1	Leucine-rich repeat-containing protein 28	LRRC28	-0.285341	4.78133	17.6885	0.000611233	0.0152042
LOC120551161	XM_039788368.1	Rho GTPase-activating protein 44	ARHGAP44	0.676827	1.92717	17.6651	0.000614888	0.015258
LOC120550599	XM_039787198.1	Glycylpeptide N-tetradecanoyltransferase 1	NMT1	0.84415	1.37057	17.6653	0.000614861	0.015258
tnxba	XM_039807364.1	Tenascin	TNC	-0.287861	7.42092	17.6564	0.000616252	0.0152712
ptdss2	XM_039809957.1	Phosphatidylserine synthase 2	PTDSS2	0.305624	5.10077	17.6522	0.000616914	0.0152712
oca2	XM_039812530.1	P protein	OCA2	0.47742	4.37749	17.635	0.000619623	0.0153198
tpd52l1	XM_039781839.1	Tumor protein D53	TPD52L1	-0.290317	5.07978	17.6069	0.00062408	0.0154113
LOC120557902	XM_039798595.1	Ras-related protein Rab-7a	RAB7A	-0.319565	6.19266	17.5989	0.000625356	0.0154242
vsig8b	XM_039802074.1	Coxsackievirus and adenovirus receptor	CXADR	-0.43719	3.56316	17.5625	0.000631204	0.0154727
nupr1b	XM_039825445.1	Nuclear protein 2	NUPR2	-0.429321	6.7154	17.5537	0.00063262	0.0154727
pvalb3	XM_039789343.1	Parvalbumin alpha	PVALB	-0.414577	10.2092	17.5565	0.000632171	0.0154727
smc2	XM_039802733.1	Structural maintenance of chromosomes protein 2	SMC2	0.233691	5.60847	17.5675	0.000630399	0.0154727
chd4a	XM_039819529.1	Chromodomain-helicase-DNA-binding protein 4	CHD4	0.248633	7.90997	17.5701	0.000629976	0.0154727
pabpn1	XM_039789775.1	Polyadenylate-binding protein 2	PABPN1	0.251965	6.93504	17.5818	0.000628087	0.0154727
proca1	XM_039818488.1	Group 3 secretory phospholipase A2	PLA2G3	0.564073	2.59626	17.5714	0.000629773	0.0154727
cad	XM_039781358.1	CAD protein	CAD	0.25539	5.64891	17.5432	0.000634326	0.0154959
fancb	XM_039819101.1	Fanconi anemia group B protein	FANCB	0.458709	2.61511	17.5342	0.000635791	0.0155131
badb	XM_039822633.1	Bcl2-associated agonist of cell death	BAD	-0.275135	6.47994	17.5223	0.000637717	0.0155416
LOC120568045	XM_039815240.1	Reticulophagy regulator 1	RETREG1	-0.361432	4.93668	17.5125	0.000639332	0.0155439
ccdc142	XM_039814274.1	Coiled-coil domain-containing protein 142	CCDC142	0.663796	2.34533	17.5134	0.000639178	0.0155439
lmod1b	XM_039797349.1	Leiomodin-1	LMOD1	-0.466411	3.38692	17.5052	0.000640527	0.015544
fbxl18	XM_039814483.1	F-box/LRR-repeat protein 18	FBXL18	0.406349	3.293	17.5032	0.000640855	0.015544
si:ch1073-340i21.1	XM_039818712.1	NA	NA	-0.453115	5.38922	17.4861	0.000643672	0.0155892
snap47	XM_039814548.1	Synaptosomal-associated protein 47	SNAP47	-0.414151	3.00777	17.4826	0.000644246	0.0155892
raver1	XM_039824349.1	Ribonucleoprotein PTB-binding 1	RAVER1	0.312219	4.65172	17.4684	0.000646584	0.0156089
abce1	XM_039823075.1	ATP-binding cassette sub-family E member 1	ABCE1	0.384389	6.01776	17.4689	0.000646502	0.0156089
slc8b1	XM_039803229.1	Mitochondrial sodium/calcium exchanger protein	SLC8B1	-0.27131	5.46868	17.4624	0.000647593	0.0156148
LOC120562327	XM_039806016.1	Zinc finger protein 154	ZNF154	0.515683	1.81263	17.4481	0.000649964	0.0156535
rcn2	XM_039807685.1	Reticulocalbin-2	RCN2	-0.434606	3.64996	17.4273	0.000653454	0.0157006
fancc	XM_039803797.1	Fanconi anemia group C protein	FANCC	0.588783	1.07452	17.4276	0.000653395	0.0157006
LOC120564260	XM_039809117.1	Troponin I, fast skeletal muscle	TNNI2	-0.359633	5.84654	17.4157	0.000655391	0.0157286
mylipa	XM_039820630.1	E3 ubiquitin-protein ligase MYLIP	MYLIP	0.414686	4.09805	17.4096	0.000656425	0.015735
LOC120570826	XM_039819394.1	Prelamin-A/C	LMNA	-0.845907	1.25045	17.4023	0.000657662	0.0157462
LOC120575445	XM_039826240.1	Peripheral myelin protein 22	PMP22	-0.303305	7.71735	17.3717	0.000662852	0.0158519
LOC120573704	XM_039823617.1	NA	NA	-1.50679	3.05913	17.3498	0.000666591	0.0159041
frk	XM_039782382.1	Tyrosine-protein kinase FRK	FRK	-0.348862	3.60399	17.3519	0.000666232	0.0159041
pdcd4a	XM_039797508.1	Programmed cell death protein 4	PDCD4	-0.281178	6.63611	17.3325	0.000669568	0.0159565
LOC120546094	XM_039780869.1	Myosin light chain 4	MYL4	-0.379681	5.23581	17.2782	0.000679007	0.016099
stat2	XM_039798193.1	Signal transducer and activator of transcription 3	STAT3	-0.363072	4.88672	17.2854	0.000677744	0.016099
LOC120559678	XM_039801591.1	Forkhead box protein P1	FOXP1	-0.244224	5.16735	17.291	0.000676776	0.016099
skiv2l	XM_039819921.1	Superkiller complex protein 2	SKIC2	0.275571	5.25494	17.2755	0.000679485	0.016099
abhd3	XM_039815053.1	Phospholipase ABHD3	ABHD3	0.298575	4.79857	17.2833	0.000678115	0.016099
LOC120571522	XM_039820508.1	Gastrotropin	FABP6	-0.720409	2.2508	17.2479	0.000684331	0.0161767
tm7sf2	XM_039777585.1	Delta(14)-sterol reductase TM7SF2	TM7SF2	-0.662047	3.96426	17.2398	0.000685763	0.0161767
LOC120552384	XM_039790408.1	Prostaglandin-H2 D-isomerase	PTGDS	-0.392051	7.06404	17.2344	0.000686721	0.0161767
LOC120564982	XM_039810258.1	Tyrosine-protein kinase JAK1	JAK1	-0.299111	4.92664	17.2464	0.000684612	0.0161767
LOC120562784	XM_039806666.1	Carboxypeptidase Q	CPQ	-0.252529	4.40225	17.2364	0.000686368	0.0161767
myl2a	XM_039796504.1	Myosin regulatory light chain 2, ventricular/cardiac muscle isoform	MYL2	-0.395592	5.65948	17.2101	0.000691048	0.0162412
mdn1	XM_039782301.1	Midasin	MDN1	0.356782	6.07851	17.2122	0.000690679	0.0162412
hbae5	XM_039789004.1	Hemoglobin subunit zeta	HBZ	-0.725881	6.10359	17.1923	0.000694238	0.0162543
gcnt3	XM_039807792.1	Beta-1,3-galactosyl-O-glycosyl-glycoprotein beta-1,6-N-acetylglucosaminyltransferase 3	GCNT3	-0.598075	1.68959	17.1986	0.00069311	0.0162543
chrnb1l	XM_039821414.1	Acetylcholine receptor subunit beta	CHRNB1	-0.397602	5.07651	17.194	0.000693945	0.0162543
LOC120544913	XM_039778786.1	Histone-lysine N-methyltransferase SMYD1	SMYD1	-0.350812	7.38217	17.1893	0.000694785	0.0162543
LOC120545642	XM_039780177.1	Nuclear receptor subfamily 5 group A member 2	NR5A2	-3.05096	0.536669	17.1742	0.000697496	0.0162978
ube2ka	XM_039812923.1	Ubiquitin-conjugating enzyme E2 K	UBE2K	0.235891	5.00325	17.1701	0.000698239	0.0162978
myt1la	XM_039782316.1	Myelin transcription factor 1-like protein	MYT1L	0.615942	2.53955	17.1584	0.000700367	0.0163288
plpp2b	XM_039811359.1	Phospholipid phosphatase 2	PLPP2	-0.232552	5.26524	17.1514	0.000701628	0.0163396
amotl2a	XM_039810853.1	Angiomotin-like protein 2	AMOTL2	-0.360083	5.46363	17.144	0.000702975	0.0163521
acta1a	XM_039804256.1	Actin, alpha cardiac muscle 1	ACTC1	-0.353458	7.59486	17.1376	0.000704142	0.0163521
c2cd3	XM_039783809.1	C2 domain-containing protein 3	C2CD3	0.37201	3.99241	17.1353	0.000704562	0.0163521
si:dkey-256h2.1	XM_039805380.1	NA	NA	-0.646328	1.16894	17.1249	0.000706464	0.0163591
rps6kb1b	XM_039790975.1	Ribosomal protein S6 kinase beta-1	RPS6KB1	0.259095	6.08771	17.1267	0.000706129	0.0163591
LOC120568355	XM_039815809.1	Myelin and lymphocyte protein	MAL	-0.38615	4.55052	17.1118	0.000708869	0.0163962
nfatc2a	XM_039800984.1	Nuclear factor of activated T-cells, cytoplasmic 2	NFATC2	-0.484162	2.86833	17.0993	0.000711176	0.0164124
aebp1b	XM_039804055.1	Inactive carboxypeptidase-like protein X2	CPXM2	0.918627	1.64084	17.1033	0.000710439	0.0164124
krt18a.1	XM_039801186.1	Keratin, type I cytoskeletal 18	KRT18	-0.359353	8.48341	17.0939	0.000712175	0.016417
slc40a1	XM_039818283.1	Solute carrier family 40 member 1	SLC40A1	-0.347484	6.94683	17.0656	0.000717418	0.0164536
ramp1	XM_039819166.1	Receptor activity-modifying protein 1	RAMP1	-0.308934	3.9148	17.0591	0.000718635	0.0164536
bpgm	XM_039808485.1	Bisphosphoglycerate mutase	BPGM	-0.3063	4.19548	17.0691	0.000716769	0.0164536
cdc42ep3	XM_039784786.1	Cdc42 effector protein 3	CDC42EP3	-0.282026	5.75361	17.0702	0.000716572	0.0164536
wdr75	XM_039817428.1	WD repeat-containing protein 75	WDR75	0.348412	5.41953	17.0604	0.000718389	0.0164536
ctage5	XM_039785758.1	Melanoma inhibitory activity protein 2	MIA2	0.351358	4.62916	17.0771	0.00071529	0.0164536
zgc:114041	XM_039803242.1	Monocarboxylate transporter 13	SLC16A13	0.962077	0.267659	17.055	0.000719396	0.0164536
LOC120575146	XM_039825794.1	Epithelial membrane protein 2	EMP2	-0.291695	6.6844	17.042	0.000721836	0.0164876
ppp2cab	XM_039778196.1	Serine/threonine-protein phosphatase 2A catalytic subunit alpha isoform	PPP2CA	-0.269534	5.67428	17.0385	0.000722498	0.0164876
ggh	XM_039789867.1	Gamma-glutamyl hydrolase	GGH	-0.3923	3.465	17.0083	0.000728197	0.0165318
LOC120566106	XM_039812374.1	Calpain-2 catalytic subunit	CAPN2	-0.314718	7.22482	17.0106	0.00072776	0.0165318
gtf2e1	XM_039818170.1	General transcription factor IIE subunit 1	GTF2E1	0.299281	4.19348	17.0158	0.000726765	0.0165318
mtfr1l	XM_039786674.1	Mitochondrial fission regulator 1-like	MTFR1L	0.33909	5.72022	17.0122	0.000727446	0.0165318
hdac8	XM_039822115.1	Histone deacetylase 8	HDAC8	0.794909	1.7637	17.0068	0.000728475	0.0165318
LOC120568455	XM_039816011.1	NA	NA	-0.417194	5.63304	16.9757	0.000734394	0.0166108
lpar6a	XM_039790815.1	Lysophosphatidic acid receptor 6	LPAR6	-0.304217	4.45208	16.9791	0.000733737	0.0166108
ezh2	XM_039790750.1	Histone-lysine N-methyltransferase EZH2	EZH2	0.81628	2.20901	16.9797	0.000733637	0.0166108
LOC120551982	XM_039789580.1	Basic helix-loop-helix domain-containing protein USF3	USF3	0.45226	3.97462	16.9693	0.000735618	0.0166201
LOC120566244	XM_039812549.1	NA	NA	-0.435962	3.27	16.9616	0.000737104	0.0166216
LOC120560874	XM_039803754.1	Netrin-G2	NTNG2	0.631732	2.49636	16.9605	0.000737311	0.0166216
zgc:162730	XM_039783378.1	mRNA decay activator protein ZFP36L1	ZFP36L1	-0.608588	5.54241	16.9518	0.000738975	0.0166408
si:zfos-80g12.1	XM_039812630.1	Sestrin-3	SESN3	-0.495702	6.01357	16.9293	0.000743339	0.0166839
egln1a	XM_039783542.1	Egl nine homolog 1	EGLN1	-0.446609	3.97985	16.9343	0.000742359	0.0166839
asb1	XM_039818800.1	Ankyrin repeat and SOCS box protein 1	ASB1	-0.389335	4.29839	16.9311	0.000742985	0.0166839
LOC120547795	XM_039783486.1	NA	NA	-0.682811	3.86769	16.9185	0.000745433	0.0166943
LOC120544578	XM_039778446.1	Histone H2A type 2-B	H2AC21	0.724744	0.559194	16.9196	0.000745208	0.0166943
lpcat1	XM_039820912.1	Lysophosphatidylcholine acyltransferase 1	LPCAT1	-0.339827	4.55331	16.8955	0.000749908	0.0167578
tprb	XM_039810521.1	Nucleoprotein TPR	TPR	0.309394	5.78981	16.8957	0.000749875	0.0167578
LOC120546392	XM_039781319.1	Periostin	POSTN	-0.394753	8.49119	16.848	0.000759283	0.0169286
meis3	XM_039820909.1	Homeobox protein Meis2	MEIS2	0.272504	4.23286	16.8442	0.000760036	0.0169286
LOC120573391	XM_039823104.1	Disks large homolog 4	DLG4	0.326468	4.0886	16.8503	0.000758827	0.0169286
LOC120547956	XM_039783792.1	Cytochrome P450 1B1	CYP1B1	-0.72301	3.33349	16.8231	0.000764239	0.0169738
LOC120548385	XM_039784644.1	Myelin and lymphocyte protein	MAL	-0.639845	4.0958	16.8216	0.000764555	0.0169738
rassf9	XM_039807536.1	Ras association domain-containing protein 9	RASSF9	-0.579044	2.37034	16.8275	0.000763359	0.0169738
LOC120555246	XM_039793927.1	Xanthine dehydrogenase/oxidase	XDH	-0.732686	0.368468	16.8015	0.00076859	0.0169809
LOC120572878	XM_039822386.1	Hepatitis A virus cellular receptor 1	HAVCR1	-0.678207	1.85239	16.8157	0.000765739	0.0169809
cldn5b	XM_039780199.1	Claudin-5	CLDN5	-0.612741	2.16098	16.7993	0.000769027	0.0169809
LOC120574218	XM_039824447.1	Nucleosome-remodeling factor subunit BPTF	BPTF	0.338608	5.88686	16.804	0.000768073	0.0169809
znf652	XM_039824767.1	Zinc finger protein 652	ZNF652	0.385796	4.73996	16.81	0.000766876	0.0169809
LOC120552351	XM_039790344.1	Ras-related protein Rab-18	RAB18	-0.248251	6.26552	16.7942	0.00077005	0.0169851
LOC120558837	XM_039800108.1	Protein lifeguard 2	FAIM2	-0.648821	2.28528	16.7846	0.000771989	0.0169872
LOC120570246	XR_005641036.1	NA	NA	-0.324962	5.02543	16.7732	0.000774297	0.0169872
lpcat2	XM_039794823.1	Lysophosphatidylcholine acyltransferase 2	LPCAT2	-0.245465	5.96732	16.7749	0.000773967	0.0169872
ddx3xa	XM_039817607.1	ATP-dependent RNA helicase DDX3X	DDX3X	0.402266	8.39036	16.7778	0.000773379	0.0169872
dhx29	XM_039780716.1	ATP-dependent RNA helicase DHX29	DHX29	0.491093	4.72006	16.7806	0.000772811	0.0169872
fyco1a	XM_039812155.1	FYVE and coiled-coil domain-containing protein 1	FYCO1	-0.309638	5.4479	16.7675	0.000775459	0.0169944
nfatc1	XM_039820957.1	Nuclear factor of activated T-cells, cytoplasmic 1	NFATC1	-0.487515	3.5906	16.7598	0.000777032	0.0170107
LOC120573219	XM_039822773.1	Gamma-aminobutyric acid receptor-associated protein	GABARAP	-0.347241	8.48974	16.7471	0.000779614	0.0170307
ptn	XM_039791604.1	Pleiotrophin	PTN	-0.249088	6.74729	16.7485	0.000779342	0.0170307
zgc:174888	XM_039804683.1	NA	NA	-0.574127	1.8253	16.7359	0.000781911	0.0170627
sf3b3	XM_039808894.1	Splicing factor 3B subunit 3	SF3B3	0.278076	7.24434	16.7267	0.000783801	0.0170675
thg1l	XM_039813001.1	Probable tRNA(His) guanylyltransferase	THG1L	0.30102	3.31015	16.7275	0.000783644	0.0170675
gjb3	XM_039785636.1	Gap junction beta-3 protein	GJB3	-0.330015	4.2122	16.7101	0.000787244	0.0171242
LOC120549813	XM_039786956.1	NA	NA	-1.17865	3.69141	16.7011	0.000789106	0.0171427
uba6	XM_039798576.1	Ubiquitin-like modifier-activating enzyme 6	UBA6	0.29044	5.03697	16.6979	0.000789769	0.0171427
LOC120570426	XM_039818771.1	ATP-binding cassette sub-family C member 4	ABCC4	0.437417	2.39326	16.686	0.000792227	0.0171778
bin2b	XM_039797340.1	Bridging integrator 2	BIN2	-0.46376	2.54813	16.6664	0.000796336	0.0172486
ier3	XM_039802934.1	NA	NA	-0.511163	2.68816	16.6598	0.000797717	0.0172602
atp7b	XM_039793283.1	Copper-transporting ATPase 2	ATP7B	0.43397	3.16979	16.655	0.000798724	0.0172637
kif3b	XM_039800637.1	Kinesin-like protein KIF3B	KIF3B	0.329551	3.71349	16.6475	0.000800307	0.0172797
LOC120554726	XM_039793732.1	Growth hormone receptor	GHR	0.285137	4.97407	16.6388	0.000802139	0.017301
LOC120564262	XM_039809121.1	Troponin I, fast skeletal muscle	TNNI2	-0.339948	6.65601	16.6249	0.000805077	0.0173278
calr3a	XM_039811946.1	Calreticulin	CALR	0.436283	5.89228	16.6273	0.00080457	0.0173278
hexdc	XM_039788247.1	Hexosaminidase D	HEXD	-0.490386	3.46849	16.609	0.00080846	0.0173429
ndrg1a	XM_039819784.1	Protein NDRG1	NDRG1	-0.394789	6.43676	16.6037	0.000809592	0.0173429
lipf	XM_039788823.1	Lysosomal acid lipase/cholesteryl ester hydrolase	LIPA	-0.250908	5.58253	16.6017	0.000810021	0.0173429
rrp12	XM_039783740.1	RRP12-like protein	RRP12	0.264989	6.77565	16.6097	0.000808304	0.0173429
LOC120558619	XM_039799680.1	NA	NA	2.00344	1.18364	19.9624	0.000807377	0.0173429
insig1	XM_039790051.1	Insulin-induced gene 1 protein	INSIG1	-0.468194	4.64375	16.5899	0.000812553	0.0173789
rab31	XM_039815516.1	Ras-related protein Rab-31	RAB31	-0.32397	5.7204	16.5654	0.00081781	0.0174731
rnf11a	XM_039795754.1	RING finger protein 11	RNF11	-0.355087	4.54714	16.5588	0.000819247	0.0174855
tnmd	XM_039813267.1	Tenomodulin	TNMD	-0.686143	3.38412	16.5451	0.000822204	0.0175303
ezrb	XM_039782344.1	Ezrin	EZR	-0.259074	6.24259	16.5377	0.000823807	0.0175462
xpo1a	XM_039815533.1	Exportin-1	XPO1	0.264734	5.56307	16.5231	0.00082701	0.0175961
gys1	XM_039823975.1	Glycogen [starch] synthase, muscle	GYS1	-0.265634	7.50144	16.514	0.000828985	0.0176198
LOC120554409	XM_039793308.1	Transmembrane protein 182	TMEM182	-0.509911	3.32533	16.5088	0.00083014	0.017626
pik3ip1	XM_039804117.1	Phosphoinositide-3-kinase-interacting protein 1	PIK3IP1	-0.45652	6.11141	16.4679	0.000839162	0.0177504
aadat	XM_039822013.1	Kynurenine/alpha-aminoadipate aminotransferase, mitochondrial	AADAT	-0.279971	4.31496	16.4626	0.000840336	0.0177504
LOC120549154	XM_039785821.1	Probable carboxypeptidase X1	CPXM1	-0.222172	6.23956	16.4675	0.00083925	0.0177504
ndc1	XM_039816891.1	Nucleoporin NDC1	NDC1	0.280714	4.68547	16.4663	0.000839526	0.0177504
srsf5a	XM_039786497.1	Serine/arginine-rich splicing factor 5	SRSF5	0.414581	7.11839	16.4741	0.000837789	0.0177504
f3a	XM_039790373.1	Tissue factor	F3	-0.502581	3.84948	16.4482	0.000843553	0.0177999
pmp22b	XM_039787654.1	Peripheral myelin protein 22	PMP22	-0.284276	7.8552	16.4236	0.000849084	0.0178982
LOC120574156	XM_039824340.1	Transmembrane protein 106A	TMEM106A	-0.416071	2.62725	16.4151	0.000850984	0.0179013
atxn1a	XM_039821156.1	Ataxin-1	ATXN1	-0.277172	5.04735	16.4183	0.000850274	0.0179013
LOC120564740	XM_039809948.1	NADH-cytochrome b5 reductase 3	CYB5R3	-0.818149	3.16345	16.4108	0.000851969	0.0179036
cbx2	XM_039825946.1	Chromobox protein homolog 2	CBX2	-0.384812	5.05735	16.3944	0.000855691	0.0179449
smg1	XM_039826000.1	Serine/threonine-protein kinase SMG1	SMG1	0.433904	5.29997	16.3954	0.000855463	0.0179449
pik3c2b	XM_039797328.1	Phosphatidylinositol 4-phosphate 3-kinase C2 domain-containing subunit beta	PIK3C2B	0.553587	3.25614	16.3897	0.000856753	0.0179488
si:dkey-79d12.5	XM_039806718.1	NA	NA	-0.509903	3.61491	16.3744	0.000860246	0.0179851
cdc42se1	XM_039820369.1	CDC42 small effector protein 1	CDC42SE1	-0.370425	3.89961	16.3777	0.000859489	0.0179851
LOC120570135	XM_039818368.1	Target of Nesh-SH3	ABI3BP	-0.414876	4.71077	16.3667	0.000862007	0.0180035
gnpat2	XM_039781875.1	Dihydroxyacetone phosphate acyltransferase	GNPAT	-0.222532	4.86342	16.3584	0.000863912	0.0180065
pdss1	XM_039790034.1	All trans-polyprenyl-diphosphate synthase PDSS1	PDSS1	0.241639	5.02403	16.3584	0.000863902	0.0180065
tob1b	XM_039788866.1	Protein Tob1	TOB1	-0.460416	6.7635	16.3499	0.000865851	0.0180286
dnajc3a	XM_039817544.1	DnaJ homolog subfamily C member 3	DNAJC3	0.305942	5.02185	16.3428	0.000867491	0.0180443
cldni	XM_039823790.1	Claudin-4	CLDN4	-0.273184	6.97693	16.3223	0.000872244	0.0181248
ecpas	XM_039802591.1	Proteasome adapter and scaffold protein ECM29	ECPAS	0.353562	5.4869	16.2981	0.000877868	0.0182231
LOC120559772	XM_039801769.1	Chemokine-like protein TAFA-2	TAFA2	-0.356066	3.20483	16.2868	0.000880524	0.0182597
rab7a	XM_039797937.1	Ras-related protein Rab-7a	RAB7A	-0.334726	6.65622	16.2572	0.000887496	0.018367
acin1b	XM_039822638.1	Apoptotic chromatin condensation inducer in the nucleus	ACIN1	0.299178	6.54163	16.2578	0.000887357	0.018367
otos	XM_039789524.1	Otospiralin	OTOS	-0.278518	6.6	16.2482	0.000889614	0.0183751
mettl13	XM_039810310.1	eEF1A lysine and N-terminal methyltransferase	METTL13	0.304234	4.06014	16.2479	0.000889684	0.0183751
hif1an	XM_039784733.1	Hypoxia-inducible factor 1-alpha inhibitor	HIF1AN	-0.630752	4.25168	16.2387	0.000891878	0.0183833
cdkn1a	XM_039798084.1	Cyclin-dependent kinase inhibitor 1	CDKN1A	-0.406181	4.02124	16.2403	0.000891501	0.0183833
LOC120546554	XM_039781533.1	Flap endonuclease GEN homolog 1	2001-01-01	0.432898	2.35757	16.2274	0.00089457	0.0184202
LOC120573228	XM_039822790.1	Eukaryotic translation initiation factor 5A-1	EIF5A	-0.37687	3.81202	16.2174	0.000896958	0.0184508
hsp90aa1.2	XM_039782224.1	Heat shock protein HSP 90-alpha	HSP90AA1	0.360237	6.4209	16.2019	0.000900687	0.0185089
mmp9	XM_039800599.1	72 kDa type IV collagenase	MMP2	-1.21679	4.19677	16.1939	0.000902602	0.018511
apodb	XM_039789522.1	Apolipoprotein D	APOD	-0.243899	5.48391	16.1968	0.000901908	0.018511
LOC120561403	XM_039804511.1	Formin-binding protein 1	FNBP1	0.24528	4.96075	16.1898	0.000903598	0.0185129
anxa11b	XM_039787685.1	Annexin A11	ANXA11	-0.266315	7.73389	16.18	0.000905981	0.0185431
pglyrp6	XM_039823842.1	N-acetylmuramoyl-L-alanine amidase	PGLYRP2	-0.933428	-0.444403	16.1723	0.000907842	0.0185441
hvcn1	XM_039813803.1	Voltage-gated hydrogen channel 1	HVCN1	-0.449534	4.61433	16.1755	0.000907057	0.0185441
LOC120548084	XM_039784044.1	Arginine vasopressin-induced protein 1	AVPI1	-0.427951	4.96508	16.1407	0.000915543	0.0186828
LOC120548286	XM_039784418.1	RING finger protein 122	RNF122	-0.391139	4.77411	16.1208	0.000920438	0.0187476
LOC120567465	XM_039814438.1	Protein INSYN2B	INSYN2B	0.473806	2.9144	16.1203	0.000920553	0.0187476
LOC120557430	XM_039797748.1	ATR-interacting protein	ATRIP	0.459463	2.64154	16.1138	0.000922156	0.0187615
tpm2	XM_039780681.1	Tropomyosin alpha-1 chain	TPM1	-0.340338	8.23697	16.109	0.000923351	0.0187672
LOC120567865	XM_039814945.1	ATP-dependent 6-phosphofructokinase, platelet type	PFKP	-0.385974	6.52729	16.1003	0.000925507	0.0187828
tpm4a	XM_039810424.1	Tropomyosin alpha-1 chain	TPM1	-0.267372	8.08474	16.0985	0.000925957	0.0187828
rasef	XM_039802126.1	Ras and EF-hand domain-containing protein	RASEF	-0.708869	2.06516	16.0759	0.00093159	0.0187852
LOC120554905	XM_039793820.1	TBC1 domain family member 24	TBC1D24	-0.633023	1.98782	16.0791	0.00093079	0.0187852
gadd45ga	XM_039804577.1	Growth arrest and DNA damage-inducible protein GADD45 gamma	GADD45G	-0.555764	3.30151	16.0829	0.000929843	0.0187852
LOC120571798	XM_039820891.1	E3 ubiquitin-protein ligase ZNRF2	ZNRF2	-0.387464	4.10931	16.0797	0.000930642	0.0187852
LOC120548809	XM_039785296.1	Melanotransferrin	MELTF	-0.33513	4.2515	16.0941	0.00092705	0.0187852
cep83	XM_039791783.1	Centrosomal protein of 83 kDa	CEP83	0.290027	4.04838	16.0864	0.00092896	0.0187852
LOC120555529	XM_039794274.1	Astacin-like metalloendopeptidase	ASTL	-0.723525	2.78638	16.0601	0.000935555	0.0188466
bicdl2l	XM_039826518.1	BICD family-like cargo adapter 1	BICDL1	-0.502917	3.63104	16.0508	0.000937876	0.0188748
LOC120564561	XM_039809659.1	Mixed lineage kinase domain-like protein	MLKL	-0.41112	2.89451	16.0447	0.000939411	0.0188788
pold1	XM_039823973.1	DNA polymerase delta catalytic subunit	POLD1	0.294564	4.78146	16.039	0.000940848	0.0188788
zgc:112980	XM_039803825.1	NA	NA	0.573915	2.03548	16.042	0.000940097	0.0188788
LOC120565086	XM_039810442.1	C-C motif chemokine 25	CCL25	-0.442039	2.82564	16.027	0.000943898	0.0189215
kif4	XM_039777564.1	Chromosome-associated kinesin KIF4A	KIF4A	0.249951	5.35777	16.0129	0.000947489	0.0189748
draxina	XM_039797905.1	Draxin	DRAXIN	-0.256168	4.89651	16.0058	0.000949283	0.0189922
kbtbd12	XM_039796308.1	Kelch repeat and BTB domain-containing protein 12	KBTBD12	-0.541018	3.1645	15.9944	0.000952201	0.0190158
pgk1	XM_039777504.1	Phosphoglycerate kinase 1	PGK1	-0.348656	8.53332	15.9929	0.000952577	0.0190158
LOC120559781	XM_039801795.1	Charged multivesicular body protein 4b	CHMP4B	-0.287602	5.96329	15.9903	0.000953254	0.0190158
mbtps1	XM_039808474.1	Membrane-bound transcription factor site-1 protease	MBTPS1	0.236152	5.70316	15.9838	0.000954924	0.0190305
LOC120562012	XM_039805416.1	NA	NA	-0.609247	1.57326	15.9793	0.000956079	0.019035
LOC120546258	XM_039781078.1	Protein LEG1 homolog	LEG1	-1.37064	2.05039	15.9701	0.000958461	0.0190639
phactr2	XM_039784894.1	Phosphatase and actin regulator 2	PHACTR2	-0.288718	3.93751	15.9571	0.000961808	0.0190748
pop1	XM_039805715.1	Ribonucleases P/MRP protein subunit POP1	POP1	0.316557	4.33072	15.9599	0.000961095	0.0190748
rtca	XM_039799294.1	RNA 3'-terminal phosphate cyclase	RTCA	0.384444	4.22337	15.9601	0.000961025	0.0190748
cst3	XM_039784630.1	Cystatin-C	CST3	-0.336642	8.19664	15.9518	0.000963198	0.0190827
LOC120545967	XM_039780671.1	PALM2-AKAP2 fusion protein	PALM2AKAP2	-0.274991	6.40392	15.9454	0.000964838	0.0190827
zfr	XM_039804415.1	Zinc finger RNA-binding protein	ZFR	0.220146	7.28452	15.9412	0.000965943	0.0190827
hoxc6a	XM_039799372.1	Homeobox protein Hox-C6	HOXC6	0.329979	2.90804	15.9438	0.000965264	0.0190827
idh2	XM_039807747.1	Isocitrate dehydrogenase [NADP], mitochondrial	IDH2	-0.341904	9.60937	15.9278	0.000969432	0.0191213
map2k1	XM_039807511.1	Dual specificity mitogen-activated protein kinase kinase 1	MAP2K1	-0.330124	4.26022	15.9265	0.000969767	0.0191213
e2f8	XM_039795183.1	Transcription factor E2F8	E2F8	0.354887	3.94579	15.9214	0.000971121	0.0191296
map1lc3cl	XM_039813836.1	Microtubule-associated proteins 1A/1B light chain 3C	MAP1LC3C	-0.402533	5.76659	15.9177	0.00097208	0.01913
LOC120558086	XM_039798943.1	NA	NA	-0.818892	2.0066	15.905	0.000975404	0.0191402
hyou1	XM_039777605.1	Hypoxia up-regulated protein 1	HYOU1	0.415961	6.25516	15.9077	0.00097471	0.0191402
si:dkey-238d18.4	XM_039805458.1	TBC1 domain family member 15	TBC1D15	0.520233	2.14513	15.9058	0.000975206	0.0191402
sfxn5a	XM_039786216.1	Sideroflexin-5	SFXN5	-0.359663	3.36819	15.8892	0.000979587	0.0191952
foxi3b	XM_039812562.1	Forkhead box protein I1	FOXI1	-0.342104	4.25081	15.8873	0.000980084	0.0191952
marveld1	XM_039784046.1	MARVEL domain-containing protein 1	MARVELD1	-0.290104	4.40426	15.8811	0.000981732	0.019207
egfra	XM_039816205.1	Epidermal growth factor receptor	EGFR	-0.259981	4.57222	15.8748	0.000983387	0.019207
LOC120568207	XM_039815566.1	Solute carrier family 25 member 36	SLC25A36	0.395909	5.99581	15.8744	0.000983505	0.019207
LOC120571888	XM_039821002.1	Glyceraldehyde-3-phosphate dehydrogenase	GAPDH	-0.341049	6.66388	15.8486	0.000990392	0.0193046
enc3	XM_039811756.1	Ectoderm-neural cortex protein 1	ENC1	-0.2356	4.62193	15.8502	0.000989958	0.0193046
LOC120567626	XM_039814540.1	Phosphoglucomutase-1	PGM1	-0.532754	2.97231	15.8383	0.000993149	0.0193399
selenbp1	XM_039804733.1	Methanethiol oxidase	SELENBP1	-0.468498	2.6953	15.8227	0.000997341	0.0193478
plod1a	XM_039799930.1	Procollagen-lysine,2-oxoglutarate 5-dioxygenase 1	PLOD1	-0.461284	4.45521	15.8244	0.000996896	0.0193478
atg4b	XM_039811265.1	Cysteine protease ATG4B	ATG4B	-0.242662	5.15493	15.8279	0.000995944	0.0193478
slc17a5	XM_039783522.1	Sialin	SLC17A5	-0.202361	6.09616	15.8317	0.000994924	0.0193478
prpf39	XM_039782852.1	Pre-mRNA-processing factor 39	PRPF39	0.239825	7.03272	15.815	0.000999436	0.0193701
exosc9	XM_039816636.1	Exosome complex component RRP45	EXOSC9	0.30413	4.57102	15.8101	0.00100076	0.0193775
ccl20b	XM_039790568.1	C-C motif chemokine 20	CCL20	-0.930517	0.973199	15.7866	0.00100715	0.0194643
cidec	XM_039799108.1	Lipid transferase CIDEC	CIDEC	-0.604395	2.69242	15.7888	0.00100654	0.0194643
cep135	XM_039811804.1	Centrosomal protein of 135 kDa	CEP135	0.391926	3.13673	15.7757	0.00101012	0.0195032
LOC120564959	XM_039810232.1	cAMP-specific 3',5'-cyclic phosphodiesterase 4D	PDE4D	-0.348949	4.25585	15.7648	0.0010131	0.0195423
cldn23.1	XM_039779907.1	Claudin-23	CLDN23	-0.353054	5.08827	15.7482	0.00101768	0.0196038
LOC120548383	XM_039784640.1	Peroxiredoxin-like 2A	PRXL2A	-0.214479	6.83476	15.7463	0.00101821	0.0196038
ncaldb	XM_039820541.1	Neurocalcin-delta	NCALD	0.407722	3.51778	15.7372	0.00102072	0.0196338
LOC120553706	XM_039792399.1	Microsomal glutathione S-transferase 1	MGST1	-0.472599	4.86513	15.723	0.00102467	0.0196911
LOC120562169	XM_039805713.1	NIPA-like protein 2	NIPAL2	-0.702162	1.19457	15.7171	0.00102631	0.0197041
gpr176	XM_039782698.1	G-protein coupled receptor 176	GPR176	0.396253	2.76324	15.712	0.00102774	0.0197131
LOC120551419	XM_039788856.1	Beta-galactosidase-1-like protein 2	GLB1L2	-0.352659	3.1574	15.6995	0.00103121	0.0197612
cldn8.1	XM_039778206.1	Claudin-8	CLDN8	-0.548663	2.61874	15.6845	0.00103544	0.0197785
LOC120564863	XM_039810098.1	Signal-transducing adaptor protein 2	STAP2	-0.450211	3.14228	15.6552	0.00104372	0.0197785
abtb1	XM_039801476.1	Ankyrin repeat and BTB/POZ domain-containing protein 1	ABTB1	-0.38548	4.82199	15.6597	0.00104244	0.0197785
LOC120555512	XM_039794251.1	Collagen alpha-1(XVII) chain	COL17A1	-0.361751	6.05363	15.6836	0.00103568	0.0197785
LOC120562103	XM_039805579.1	Growth factor receptor-bound protein 10	GRB10	-0.284748	4.93821	15.6766	0.00103766	0.0197785
bves	XM_039807105.1	Blood vessel epicardial substance	BVES	-0.250102	4.1326	15.6649	0.00104095	0.0197785
dnajc3b	XM_039823437.1	DnaJ homolog subfamily C member 3	DNAJC3	0.298451	5.71661	15.6657	0.00104075	0.0197785
slc35b1	XM_039825168.1	Solute carrier family 35 member B1	SLC35B1	0.334197	5.31744	15.6568	0.00104326	0.0197785
sirt7	XM_039795508.1	NAD-dependent protein deacetylase sirtuin-7	SIRT7	0.394492	2.80302	15.6669	0.0010404	0.0197785
LOC120567722	XM_039814700.1	Transportin-2	TNPO2	0.446397	4.34532	15.6855	0.00103515	0.0197785
grk1b	XM_039776989.1	Rhodopsin kinase GRK1	GRK1	0.447709	4.19554	15.6619	0.0010418	0.0197785
nlk1	XM_039823693.1	Serine/threonine-protein kinase NLK	NLK	0.771645	2.64319	15.6617	0.00104187	0.0197785
LOC120571021	XM_039819707.1	Biotinidase	BTD	-0.483551	2.39604	15.6349	0.0010495	0.0198516
dap1b	XM_039818861.1	Death-associated protein-like 1	DAPL1	-0.25652	6.59997	15.6348	0.00104952	0.0198516
LOC120561792	XM_039805040.1	Serum amyloid P-component	APCS	-0.510915	5.7927	15.6285	0.00105132	0.0198672
srsf2b	XM_039825172.1	Serine/arginine-rich splicing factor 2	SRSF2	0.2715	7.34803	15.586	0.00106358	0.0200434
map3k4	XM_039783597.1	Mitogen-activated protein kinase kinase kinase 4	MAP3K4	0.32962	4.76138	15.591	0.00106213	0.0200434
ube2d2	XM_039813914.1	Ubiquitin-conjugating enzyme E2 D2	UBE2D2	0.376159	6.13051	15.5874	0.00106317	0.0200434
LOC120568652	XM_039816304.1	Palmdelphin	PALMD	0.484131	3.15692	15.5729	0.00106739	0.0200966
LOC120573919	XM_039823835.1	C-reactive protein	CRP	-0.827733	2.29102	15.5594	0.00107131	0.0201381
cideb	XM_039823427.1	Lipid transferase CIDEB	CIDEB	-0.424941	3.92519	15.5547	0.00107269	0.0201381
lcorl	XM_039797593.1	Ligand-dependent nuclear receptor corepressor-like protein	LCORL	0.238388	5.7903	15.5519	0.00107353	0.0201381
camk2b1	XM_039802205.1	Calcium/calmodulin-dependent protein kinase type II subunit beta	CAMK2B	0.256698	6.1009	15.5527	0.00107328	0.0201381
LOC120555788	XM_039794858.1	SHC-transforming protein 1	SHC1	0.610367	1.39819	15.5353	0.0010784	0.0202108
pdlim4	XM_039777342.1	PDZ and LIM domain protein 4	PDLIM4	-0.291205	5.53992	15.5136	0.00108482	0.0202939
epor	XM_039824307.1	Erythropoietin receptor	EPOR	0.891223	0.2087	15.5146	0.00108452	0.0202939
klhl22	XM_039804148.1	Kelch-like protein 22	KLHL22	-0.335879	4.09736	15.507	0.00108676	0.0203117
LOC120562951	XM_039806911.1	NLR family CARD domain-containing protein 3	NLRC3	1.41278	-0.187464	15.4961	0.00109002	0.020354
tspan33a	XM_039791490.1	Tetraspanin-33	TSPAN33	-0.342083	4.01485	15.4881	0.00109239	0.0203615
pxdc1b	XM_039790363.1	PX domain-containing protein 1	PXDC1	-0.307798	4.17576	15.4881	0.00109242	0.0203615
parp2	XM_039815976.1	Poly [ADP-ribose] polymerase 2	PARP2	0.318154	3.93333	15.4782	0.00109535	0.0203977
saga	XM_039816388.1	Beta-arrestin-1	ARRB1	-0.306299	6.60695	15.4701	0.00109781	0.0204248
nprl2	XM_039797421.1	GATOR1 complex protein NPRL2	NPRL2	-0.293886	4.43563	15.4623	0.00110014	0.0204497
vamp5	XM_039802742.1	Vesicle-associated membrane protein 2	VAMP2	-0.507107	2.95616	15.4471	0.00110474	0.0205012
znf395b	XM_039781899.1	Zinc finger protein 704	ZNF704	-0.388349	5.21315	15.4465	0.00110492	0.0205012
LOC120543609	XM_039776753.1	NLR family CARD domain-containing protein 3	NLRC3	-0.868645	2.54622	15.4401	0.00110687	0.0205187
LOC120544713	XM_039778665.1	NA	NA	-1.14542	1.08467	15.4093	0.00111625	0.0205436
vgf	XM_039823409.1	Neurosecretory protein VGF	VGF	-0.535558	3.64114	15.4302	0.00110987	0.0205436
antxr2a	XM_039804106.1	Anthrax toxin receptor 2	ANTXR2	-0.447497	2.51187	15.4163	0.0011141	0.0205436
LOC120573420	XM_039823143.1	RNA-binding protein 4B	RBM4B	0.236418	7.01589	15.412	0.0011154	0.0205436
pmelb	XM_039800407.1	Melanocyte protein PMEL	PMEL	0.279995	6.93197	15.4218	0.00111243	0.0205436
atad3	XM_039798105.1	ATPase family AAA domain-containing protein 3A	ATAD3A	0.312301	5.81919	15.4132	0.00111505	0.0205436
LOC120565772	XM_039811787.1	Serine/arginine-rich splicing factor 11	SRSF11	0.331703	7.56106	15.4286	0.00111035	0.0205436
myh14	XM_039805740.1	Myosin-10	MYH10	0.379488	4.84494	15.4151	0.00111446	0.0205436
LOC120547691	XM_039783247.1	Otoraplin	OTOR	-0.381557	2.987	15.404	0.00111787	0.0205464
lrwd1	XM_039778312.1	Leucine-rich repeat and WD repeat-containing protein 1	LRWD1	0.382817	3.60313	15.4022	0.00111841	0.0205464
ednraa	XM_039801600.1	Endothelin-1 receptor	EDNRA	0.26455	5.38535	15.3936	0.00112107	0.0205768
reep3b	XM_039787518.1	Receptor expression-enhancing protein 3	REEP3	-0.285889	6.37003	15.3862	0.00112333	0.0205813
trappc8	XM_039811190.1	Trafficking protein particle complex subunit 8	TRAPPC8	0.452146	4.73849	15.3877	0.00112287	0.0205813
LOC120562668	XM_039806508.1	Sulfotransferase 2B1	SULT2B1	-0.700608	3.97195	15.3792	0.00112551	0.0206029
LOC120555992	XM_039795255.1	E3 ubiquitin-protein ligase RNF128	RNF128	-0.411175	5.22426	15.373	0.00112742	0.0206193
LOC120571227	XM_039820056.1	Ankyrin repeat and protein kinase domain-containing protein 1	ANKK1	-0.740889	2.64727	15.3614	0.00113102	0.0206625
LOC120551938	XM_039789536.1	Beta-1,4-galactosyltransferase 1	B4GALT1	-0.501145	3.07063	15.3589	0.00113181	0.0206625
LOC120568812	XM_039816521.1	Ras-related protein Rab-11B	RAB11B	-0.266053	5.12737	15.3453	0.00113602	0.0207026
ranbp2	XM_039819135.1	E3 SUMO-protein ligase RanBP2	RANBP2	0.354533	5.8102	15.3478	0.00113526	0.0207026
dbr1	XM_039817180.1	Lariat debranching enzyme	DBR1	0.252209	4.22431	15.3418	0.00113714	0.0207044
sema4ga	XM_039784127.1	Semaphorin-4G	SEMA4G	-0.360413	3.16987	15.3366	0.00113876	0.0207155
LOC120563316	XM_039807413.1	NA	NA	-0.515938	5.07011	15.3293	0.00114104	0.0207385
slc43a1a	XM_039812659.1	Large neutral amino acids transporter small subunit 3	SLC43A1	0.253907	5.615	15.3019	0.00114968	0.020877
hgh1	XM_039798802.1	Protein HGH1 homolog	HGH1	0.238066	4.43636	15.295	0.00115186	0.0208794
sec31a	XM_039779354.1	Protein transport protein Sec31A	SEC31A	0.282751	5.73466	15.2963	0.00115147	0.0208794
ppp3ccb	XM_039779116.1	Serine/threonine-protein phosphatase 2B catalytic subunit gamma isoform	PPP3CC	0.341425	4.57577	15.2855	0.00115488	0.0209158
chad	XM_039788353.1	Chondroadherin	CHAD	-0.336054	5.85631	15.282	0.001156	0.0209175
LOC120563455	XM_039807621.1	Cystatin-B	CSTB	-1.61647	-0.232719	15.2776	0.00115741	0.0209245
lrrn1	XM_039799097.1	Leucine-rich repeat neuronal protein 1	LRRN1	-0.34406	6.44752	15.2612	0.00116264	0.0209634
LOC120547952	XM_039783783.1	Regulating synaptic membrane exocytosis protein 1	RIMS1	0.361412	3.52914	15.264	0.00116175	0.0209634
prrc2c	XM_039810351.1	Protein PRRC2C	PRRC2C	0.454588	5.79679	15.2614	0.0011626	0.0209634
LOC120564965	XM_039810238.1	Cornifelin	CNFN	-0.439279	4.86367	15.2358	0.00117084	0.0210001
tcta	XM_039797443.1	T-cell leukemia translocation-altered gene protein	TCTA	-0.310852	4.92854	15.2452	0.00116779	0.0210001
vps28	XM_039820486.1	Vacuolar protein sorting-associated protein 28 homolog	VPS28	-0.217302	5.93071	15.2476	0.00116702	0.0210001
prpf40a	XM_039817521.1	Pre-mRNA-processing factor 40 homolog A	PRPF40A	0.211872	6.42633	15.2398	0.00116954	0.0210001
LOC120564166	XM_039808932.1	Plasma membrane calcium-transporting ATPase 1	ATP2B1	0.438639	4.32777	15.2386	0.00116992	0.0210001
hao1	XM_039824080.1	2-Hydroxyacid oxidase 1	HAO1	0.498805	2.83738	15.2456	0.00116766	0.0210001
LOC120566888	XM_039813568.1	N-alpha-acetyltransferase 15, NatA auxiliary subunit	NAA15	0.212389	5.76984	15.2264	0.00117386	0.0210358
LOC120561010	XM_039803961.1	NA	NA	-2.33404	2.50547	15.2153	0.00117746	0.0210819
si:dkey-220f10.4	XM_039787785.1	Tubby protein homolog	TUB	0.481485	2.18147	15.2106	0.001179	0.021091
plgrkt	XM_039780739.1	Plasminogen receptor (KT)	PLGRKT	-0.371647	4.16518	15.1931	0.00118471	0.021156
LOC120574808	XM_039825262.1	Protein mono-ADP-ribosyltransferase TIPARP	TIPARP	-0.301711	5.75111	15.1951	0.00118406	0.021156
tgm2l	XM_039809822.1	Protein-glutamine gamma-glutamyltransferase 2	TGM2	-1.58166	1.84954	15.1874	0.0011866	0.0211714
LOC120553707	XM_039792402.1	Claudin-4	CLDN4	-0.486458	6.77225	15.1838	0.00118778	0.0211739
LOC120560625	XM_039803303.1	Centrosomal protein of 120 kDa	CEP120	0.380243	2.39521	15.1744	0.00119087	0.0212105
slc41a2a	XM_039808769.1	Solute carrier family 41 member 2	SLC41A2	-0.492724	6.2822	15.1613	0.00119519	0.0212689
glod5	XM_039814447.1	Glyoxalase domain-containing protein 5	GLOD5	-0.409638	3.97759	15.1457	0.00120035	0.0213051
s100v2	XM_039820108.1	NA	NA	-0.401515	7.23746	15.1485	0.00119943	0.0213051
LOC120546092	XM_039780867.1	LIM homeobox transcription factor 1-beta	LMX1B	0.697936	0.365494	15.1486	0.0011994	0.0213051
LOC120547637	XM_039783159.1	E3 ubiquitin-protein ligase TRIM35	TRIM35	-0.235496	5.17773	15.1375	0.00120309	0.0213353
rrs1	XM_039790553.1	Ribosome biogenesis regulatory protein homolog	RRS1	0.346763	5.67359	15.1091	0.00121257	0.021475
tyms	XM_039789986.1	Thymidylate synthase	TYMS	0.4952	2.78308	15.1077	0.00121307	0.021475
LOC120544624	XM_039778521.1	NLR family CARD domain-containing protein 3	NLRC3	-1.08383	2.81115	15.1022	0.00121492	0.0214891
nuak2	XM_039798111.1	NUAK family SNF1-like kinase 2	NUAK2	-0.31286	3.33952	15.0928	0.00121806	0.0215261
efemp2a	XM_039813859.1	EGF-containing fibulin-like extracellular matrix protein 2	EFEMP2	-0.217603	5.38629	15.0803	0.0012223	0.0215823
slc38a3b	XM_039797198.1	Sodium-coupled neutral amino acid transporter 3	SLC38A3	0.372184	6.33721	15.0718	0.00122519	0.0216148
map1lc3a	XM_039796471.1	Microtubule-associated proteins 1A/1B light chain 3A	MAP1LC3A	-0.265852	4.37926	15.0491	0.00123295	0.0217328
lsg1	XM_039811424.1	Large subunit GTPase 1 homolog	LSG1	0.243476	5.58537	15.0432	0.00123496	0.0217416
LOC120546066	XM_039780825.1	Kinesin-like protein KIF2A	KIF2A	0.310888	3.93092	15.0414	0.00123557	0.0217416
LOC120563451	XM_039807617.1	Cystatin-B	CSTB	-1.16774	0.61432	15.0162	0.00124428	0.0218761
LOC120573140	XM_039822619.1	Protein mono-ADP-ribosyltransferase PARP9	PARP9	-0.604344	2.71608	15.0089	0.00124678	0.0219011
LOC120554752	XM_039793784.1	E3 ubiquitin-protein ligase Midline-1	MID1	0.35121	4.48645	15.0024	0.00124904	0.0219221
ndufaf3	XM_039798158.1	NADH dehydrogenase [ubiquinone] 1 alpha subcomplex assembly factor 3	NDUFAF3	0.486334	2.22874	14.9633	0.00126271	0.022143
cldn1	XM_039816257.1	Claudin-19	CLDN19	-0.294519	4.74647	14.9597	0.001264	0.0221465
bag3	XM_039784295.1	BAG family molecular chaperone regulator 3	BAG3	-0.293255	5.93051	14.9391	0.00127129	0.0222361
dus2	XM_039808859.1	tRNA-dihydrouridine(20) synthase [NAD(P)+]-like	DUS2	0.748523	1.73148	14.9414	0.00127045	0.0222361
gatad2b	XM_039819922.1	Transcriptional repressor p66-beta	GATAD2B	0.219347	6.62691	14.9296	0.00127465	0.0222759
noa1	XM_039813101.1	Nitric oxide-associated protein 1	NOA1	0.442942	2.94445	14.9172	0.00127905	0.0223337
ctsd	XM_039795316.1	Cathepsin D	CTSD	-0.330133	7.80008	14.9064	0.00128291	0.022382
rfwd3	XM_039808961.1	E3 ubiquitin-protein ligase RFWD3	RFWD3	0.307151	4.60464	14.8867	0.00129	0.0224673
LOC120555746	XM_039794772.1	Transducin-like enhancer protein 3	TLE3	0.41197	4.49557	14.8879	0.00128958	0.0224673
cmbl	XM_039789770.1	Carboxymethylenebutenolidase homolog	CMBL	-0.392084	3.38534	14.8751	0.00129419	0.0225019
frem1b	XM_039811503.1	FRAS1-related extracellular matrix protein 1	FREM1	-0.260092	4.52039	14.8765	0.00129367	0.0225019
ano5a	XM_039808698.1	Anoctamin-5	ANO5	0.359502	5.2631	14.8694	0.00129625	0.0225186
rnf213a	XM_039824077.1	E3 ubiquitin-protein ligase RNF213	RNF213	0.293658	4.01153	14.8576	0.00130054	0.022574
LOC120555471	XM_039794165.1	Homeodomain-interacting protein kinase 3	HIPK3	-0.254006	6.87748	14.8525	0.00130239	0.022587
LOC120567643	XM_039814564.1	Nuclear autoantigenic sperm protein	NASP	0.32139	5.7334	14.8473	0.00130428	0.0226005
rnf114	XM_039799292.1	E3 ubiquitin-protein ligase RNF114	RNF114	-0.21348	5.36382	14.8237	0.00131294	0.0227313
chaf1a	XM_039810323.1	Chromatin assembly factor 1 subunit A	CHAF1A	0.333106	4.86329	14.8159	0.0013158	0.0227616
LOC120548155	XM_039784213.1	Inositol 1,4,5-trisphosphate receptor-interacting protein	ITPRIP	-0.401624	2.01563	14.7903	0.00132527	0.0227969
gla	XM_039813373.1	Alpha-galactosidase A	GLA	-0.3585	3.98919	14.7893	0.00132565	0.0227969
gsna	XM_039779917.1	Gelsolin	GSN	-0.277961	7.03683	14.7935	0.00132407	0.0227969
nfe2l2a	XM_039817797.1	Nuclear factor erythroid 2-related factor 2	NFE2L2	-0.237908	5.50425	14.7956	0.00132328	0.0227969
magl	XM_039782070.1	MAX gene-associated protein	MGA	0.342311	4.01263	14.795	0.00132353	0.0227969
taf15	XM_039818833.1	TATA-binding protein-associated factor 2N	TAF15	0.519624	6.92045	14.8028	0.00132063	0.0227969
rnpc3	XM_039790580.1	RNA-binding region-containing protein 3	RNPC3	0.623883	3.39559	14.8012	0.00132121	0.0227969
LOC120556299	XM_039795784.1	Transient receptor potential cation channel subfamily M member 1	TRPM1	0.569335	2.1008	14.783	0.00132798	0.0228178
arl11	XM_039793686.1	ADP-ribosylation factor-like protein 11	ARL11	-0.479355	3.24965	14.7782	0.00132977	0.0228294
zgc:85777	XM_039820393.1	Short/branched chain specific acyl-CoA dehydrogenase, mitochondrial	ACADSB	-0.281309	5.61583	14.7688	0.00133328	0.022842
LOC120551192	XM_039788419.1	Vinculin	VCL	-0.226536	7.36719	14.7673	0.00133385	0.022842
rbbp8	XM_039790057.1	DNA endonuclease RBBP8	RBBP8	0.300802	3.19545	14.768	0.00133357	0.022842
hhatlb	XM_039789532.1	Protein-cysteine N-palmitoyltransferase HHAT-like protein	HHATL	-0.261398	5.92483	14.7563	0.00133796	0.0228932
LOC120558305	XM_039799223.1	Protein-glutamine gamma-glutamyltransferase 2	TGM2	-0.604536	1.89711	14.7232	0.00135048	0.0229536
p4ha1b	XM_039783145.1	Prolyl 4-hydroxylase subunit alpha-1	P4HA1	-0.536836	5.57407	14.7255	0.00134957	0.0229536
hspb8	XM_039803030.1	Heat shock protein beta-8	HSPB8	-0.355353	6.59719	14.7296	0.00134804	0.0229536
pcolceb	XM_039821440.1	Procollagen C-endopeptidase enhancer 1	PCOLCE	-0.326807	4.6064	14.7373	0.00134511	0.0229536
negr1	XM_039811021.1	Neuronal growth regulator 1	NEGR1	-0.191428	5.52077	14.7267	0.00134912	0.0229536
nop14	XM_039780327.1	Nucleolar protein 14	NOP14	0.219104	5.53188	14.7316	0.00134726	0.0229536
katnbl1	XM_039781523.1	KATNB1-like protein 1	KATNBL1	0.333566	3.52365	14.7276	0.0013488	0.0229536
sigmar1	XM_039778805.1	Sigma non-opioid intracellular receptor 1	SIGMAR1	0.369187	2.35997	14.7369	0.00134527	0.0229536
si:dkey-81h8.1	XM_039820115.1	NA	NA	-0.415046	3.16051	14.7025	0.00135835	0.0230109
lsp1a	XM_039809086.1	Caldesmon	CALD1	-0.32403	5.48402	14.7033	0.00135803	0.0230109
LOC120572215	XM_039821415.1	Transmembrane protein 272	TMEM272	-0.265947	4.66159	14.7086	0.00135601	0.0230109
sbno1	XM_039779111.1	Protein strawberry notch homolog 1	SBNO1	0.277514	4.7715	14.7082	0.00135617	0.0230109
LOC120558400	XM_039799378.1	Myelin transcription factor 1	MYT1	0.28481	6.09286	14.6942	0.00136151	0.0230454
LOC120545492	XM_039779854.1	Proteinase-activated receptor 2	F2RL1	-0.58585	2.48013	14.691	0.00136274	0.0230471
paqr9	XM_039822827.1	Membrane progestin receptor epsilon	PAQR9	0.418952	2.62578	14.6801	0.00136694	0.023099
LOC120551471	XM_039788934.1	Formin-2	FMN2	0.39831	3.54147	14.6757	0.0013686	0.023108
LOC120551980	XM_039789583.1	Cytochrome P450 2A13	CYP2A13	-0.499458	4.46574	14.6527	0.0013775	0.0232198
LOC120560133	XM_039802317.1	Very long-chain specific acyl-CoA dehydrogenase, mitochondrial	ACADVL	-0.267055	4.17716	14.6554	0.00137648	0.0232198
myl12.2	XM_039816469.1	Myosin regulatory light chain 12B	MYL12B	-0.390736	3.47029	14.6403	0.00138234	0.0232631
timp2a	XM_039788494.1	Metalloproteinase inhibitor 2	TIMP2	-0.214965	6.37722	14.641	0.00138204	0.0232631
LOC120572268	XM_039821508.1	Leukotriene B4 receptor 1	LTB4R	-0.460243	2.40659	14.6373	0.00138349	0.0232633
LOC120548157	XM_039784216.1	Exportin-5	XPO5	0.357379	4.60851	14.6316	0.00138573	0.0232818
eif4ea	XM_039814384.1	Eukaryotic translation initiation factor 4E	EIF4E	-0.46829	2.42882	14.6116	0.00139355	0.0233941
LOC120565078	XM_039810429.1	Ribosomal protein eS27-like	RPS27L	-0.427898	5.17475	14.596	0.0013997	0.023478
si:ch211-11n16.2	XM_039787058.1	Zinc finger FYVE domain-containing protein 1	ZFYVE1	-0.313075	3.86298	14.575	0.001408	0.0235786
aplp2	XM_039787647.1	Amyloid beta precursor like protein 2	APLP2	-0.209981	7.6365	14.5751	0.00140799	0.0235786
slc6a19b	XM_039804704.1	Sodium-dependent neutral amino acid transporter B(0)AT1	SLC6A19	-0.386323	3.33481	14.5662	0.00141154	0.0236185
mettl21e	XM_039794558.1	Putative methyltransferase-like protein 21E pseudogene	METTL21EP	-0.383824	4.9231	14.5609	0.00141366	0.0236345
ahnak	XM_039813122.1	Neuroblast differentiation-associated protein AHNAK	AHNAK	-0.233679	8.43729	14.548	0.00141879	0.0236817
phf19	XM_039802526.1	PHD finger protein 19	PHF19	0.733031	1.44739	14.5489	0.00141844	0.0236817
amotl2b	XM_039816401.1	Angiomotin-like protein 2	AMOTL2	-0.261327	5.54665	14.5199	0.00143013	0.023832
ppp4r2b	XM_039798545.1	Serine/threonine-protein phosphatase 4 regulatory subunit 2	PPP4R2	0.24407	6.07124	14.5224	0.00142913	0.023832
zgc:77375	XM_039797932.1	Haloacid dehalogenase-like hydrolase domain-containing 5	HDHD5	0.357249	3.47345	14.4994	0.00143845	0.0239511
zgc:73226	XM_039779653.1	BCL2/adenovirus E1B 19 kDa protein-interacting protein 3	BNIP3	-0.636698	2.29295	14.473	0.00144926	0.0241114
parn	XM_039805465.1	Poly(A)-specific ribonuclease PARN	PARN	0.237395	6.01497	14.4698	0.00145055	0.0241134
asb5a	XM_039812688.1	Ankyrin repeat and SOCS box protein 5	ASB5	-0.329539	4.15116	14.4654	0.00145236	0.0241238
hsp90b1	XM_039807869.1	Endoplasmin	HSP90B1	0.306201	9.00559	14.4576	0.00145557	0.0241575
ky	XM_039785691.1	Kyphoscoliosis peptidase	KY	-0.392723	3.96876	14.4451	0.00146076	0.0241652
tecrb	XM_039807378.1	Very-long-chain enoyl-CoA reductase	TECR	-0.23246	5.67442	14.4467	0.00146011	0.0241652
ltn1	XM_039777707.1	E3 ubiquitin-protein ligase listerin	LTN1	0.244589	5.72773	14.4468	0.00146006	0.0241652
wdr35	XM_039786809.1	WD repeat-containing protein 35	WDR35	0.344986	3.86617	14.4451	0.00146075	0.0241652
tlx1	XM_039784206.1	T-cell leukemia homeobox protein 3	TLX3	0.84623	0.329453	14.4366	0.00146428	0.0242039
LOC120555831	XM_039794960.1	Hexokinase-1	HK1	-0.223133	5.40826	14.4317	0.00146634	0.0242182
nceh1a	XM_039785785.1	Neutral cholesterol ester hydrolase 1	NCEH1	0.332238	3.99843	14.4064	0.0014769	0.024373
klf6a	XM_039790372.1	Krueppel-like factor 6	KLF6	-0.303407	4.34092	14.3884	0.00148446	0.024477
xpnpep1	XM_039804000.1	Xaa-Pro aminopeptidase 1	XPNPEP1	-0.222053	6.05272	14.3851	0.00148586	0.024477
nol6	XM_039803786.1	Nucleolar protein 6	NOL6	0.268961	5.012	14.3829	0.00148679	0.024477
hdlbpb	XM_039822107.1	Vigilin	HDLBP	0.28437	4.37604	14.3413	0.00150448	0.0247483
LOC120572242	XM_039821465.1	NA	NA	-0.529389	5.22896	14.3304	0.00150916	0.0247655
LOC120564412	XM_039809345.1	Spondin-1	SPON1	-0.440875	3.68448	14.3307	0.00150907	0.0247655
rtcb	XM_039792411.1	RNA-splicing ligase RtcB homolog	RTCB	0.261408	5.05293	14.3329	0.00150809	0.0247655
pbx2	XM_039804794.1	Pre-B-cell leukemia transcription factor 1	PBX1	0.246526	5.5175	14.3205	0.00151345	0.024796
trit1	XM_039820943.1	tRNA dimethylallyltransferase	TRIT1	0.353466	2.96626	14.3206	0.00151341	0.024796
gtf3c5	XM_039780816.1	General transcription factor 3C polypeptide 5	GTF3C5	0.448054	3.38153	14.3171	0.00151491	0.0248002
hnrnpk	XM_039802564.1	Heterogeneous nuclear ribonucleoprotein K	HNRNPK	0.265764	6.23097	14.3015	0.00152164	0.0248904
ppp1caa	XM_039825165.1	Serine/threonine-protein phosphatase PP1-alpha catalytic subunit	PPP1CA	-0.210813	6.35419	14.2957	0.00152418	0.024912
mbnl2	XM_039792603.1	Muscleblind-like protein 2	MBNL2	0.43381	3.60557	14.2925	0.00152559	0.0249151
anxa1a	XM_039802431.1	Annexin A1	ANXA1	-0.306079	7.046	14.2838	0.00152935	0.0249566
wbp2	XM_039788015.1	WW domain-binding protein 2	WBP2	-0.238779	5.14981	14.2691	0.0015358	0.0250065
LOC120554054	XM_039792651.1	Sodium/potassium-transporting ATPase subunit alpha-1	ATP1A1	-0.236864	9.27583	14.2696	0.00153557	0.0250065
mex3a	XM_039806306.1	RNA-binding protein MEX3A	MEX3A	-0.188347	6.55378	14.2684	0.00153608	0.0250065
LOC120544137	XM_039777722.1	Platelet-derived growth factor receptor beta	PDGFRB	-0.251381	4.62263	14.2578	0.00154078	0.0250431
haus6	XM_039823336.1	HAUS augmin-like complex subunit 6	HAUS6	0.425815	3.5584	14.26	0.0015398	0.0250431
spag6	XM_039789589.1	Sperm-associated antigen 6	SPAG6	-0.683713	0.74768	14.2173	0.00155871	0.0252733
ciarta	XM_039820842.1	Circadian-associated transcriptional repressor	CIART	-0.356795	5.1021	14.2192	0.00155784	0.0252733
xbp1	XM_039802153.1	X-box-binding protein 1	XBP1	-0.267233	7.79784	14.2119	0.00156112	0.0252733
LOC120562192	XM_039805765.1	Circadian-associated transcriptional repressor	CIART	0.252259	4.97668	14.2146	0.00155992	0.0252733
mcm10	XM_039791000.1	Protein MCM10 homolog	MCM10	0.405342	3.10406	14.2135	0.0015604	0.0252733
st3gal2	XM_039809155.1	CMP-N-acetylneuraminate-beta-galactosamide-alpha-2,3-sialyltransferase 2	ST3GAL2	0.475291	2.48353	14.2089	0.00156246	0.025275
lmod2b	XM_039791678.1	Leiomodin-2	LMOD2	-0.455807	3.53301	14.2053	0.00156404	0.0252805
wbp1la	XM_039784394.1	WW domain binding protein 1-like	WBP1L	-0.255826	3.70792	14.1908	0.00157057	0.0253496
atad2b	XM_039780953.1	ATPase family AAA domain-containing protein 2B	ATAD2B	0.432192	4.73517	14.1903	0.00157079	0.0253496
LOC120547208	XM_039782690.1	A disintegrin and metalloproteinase with thrombospondin motifs 15	ADAMTS15	-0.330368	4.32996	14.1749	0.00157775	0.0254418
cemip2	XM_039803579.1	Inactive cell surface hyaluronidase CEMIP2	CEMIP2	0.452171	3.58018	14.1675	0.00158109	0.0254756
st3gal8	XM_039797813.1	CMP-N-acetylneuraminate-beta-galactosamide-alpha-2,3-sialyltransferase 2	ST3GAL2	-0.364519	3.72033	14.1317	0.0015974	0.0256859
LOC120549797	XM_039786936.1	NA	NA	-0.348931	3.29594	14.1306	0.00159791	0.0256859
LOC120554371	XM_039793242.1	Methyl-CpG-binding domain protein 5	MBD5	0.460259	3.54001	14.1321	0.00159721	0.0256859
LOC120573517	XM_039823296.1	NA	NA	-2.05024	-0.0943926	14.1208	0.00160239	0.0257243
f9a	XM_039812624.1	Coagulation factor IX	F9	-0.556705	1.90776	14.1186	0.00160342	0.0257243
smoc1	XM_039786915.1	SPARC-related modular calcium-binding protein 1	SMOC1	0.526282	3.68702	14.1171	0.00160407	0.0257243
LOC120563053	XM_039807059.1	Tetraspanin-8	TSPAN8	-0.372552	3.58211	14.114	0.00160554	0.0257277
tagln	XM_039826038.1	Transgelin	TAGLN	-0.312154	7.2698	14.0938	0.00161486	0.025803
tax1bp1b	XM_039805064.1	Tax1-binding protein 1	TAX1BP1	-0.212134	7.4837	14.0909	0.0016162	0.025803
dync1h1	XM_039785181.1	Cytoplasmic dynein 1 heavy chain 1	DYNC1H1	0.227811	8.05197	14.0924	0.00161552	0.025803
tardbpb	XM_039797975.1	TAR DNA-binding protein 43	TARDBP	0.25597	7.89574	14.0946	0.00161447	0.025803
plppr2a	XM_039824561.1	Phospholipid phosphatase-related protein type 5	PLPPR5	0.840519	0.733312	14.0902	0.00161655	0.025803
LOC120574777	XM_039825221.1	NA	NA	-0.367625	2.69226	14.0784	0.00162205	0.0258705
mgst3a	XM_039815462.1	Glutathione S-transferase 3, mitochondrial	MGST3	-0.34546	4.69121	14.0685	0.00162664	0.0259033
lef1	XM_039808662.1	Lymphoid enhancer-binding factor 1	LEF1	0.299149	4.9456	14.0706	0.00162567	0.0259033
tspan11	XM_039792252.1	Tetraspanin-11	TSPAN11	-0.307886	3.62115	14.0544	0.00163324	0.0259692
slc43a1b	XM_039809185.1	Large neutral amino acids transporter small subunit 3	SLC43A1	0.46435	3.04616	14.0543	0.00163332	0.0259692
zgc:113229	XM_039813289.1	Cell cycle checkpoint control protein RAD9A	RAD9A	-0.457739	2.83461	14.033	0.00164335	0.0260809
glipr2l	XM_039806762.1	Golgi-associated plant pathogenesis-related protein 1	GLIPR2	-0.347654	3.24695	14.0286	0.00164544	0.0260809
LOC120547713	XM_039783320.1	Prosaposin	PSAP	-0.318691	8.69249	14.0298	0.00164485	0.0260809
sgk2a	XM_039801521.1	Serine/threonine-protein kinase Sgk2	SGK2	-0.263766	5.30874	14.0309	0.00164435	0.0260809
ubap1lb	XM_039795644.1	Ubiquitin-associated protein 1-like	UBAP1L	-0.862196	0.596251	14.0095	0.00165453	0.0260923
LOC120557912	XM_039798610.1	Protein-glutamine gamma-glutamyltransferase 5	TGM5	-0.55647	2.28383	14.0043	0.00165698	0.0260923
dusp5	XM_039810414.1	Dual specificity protein phosphatase 5	DUSP5	-0.527364	3.45456	14.0064	0.00165601	0.0260923
pfkmb	XM_039799100.1	ATP-dependent 6-phosphofructokinase, muscle type	PFKM	-0.421351	7.41549	14.0131	0.00165278	0.0260923
LOC120565360	XM_039811118.1	Guanine nucleotide-binding protein G(I)/G(S)/G(O) subunit gamma-5	GNG5	-0.360614	3.73084	14.0032	0.00165752	0.0260923
dnajc19	XM_039811317.1	Mitochondrial import inner membrane translocase subunit TIM14	DNAJC19	-0.349217	5.27549	14.0029	0.00165765	0.0260923
tmem201	XM_039800770.1	Transmembrane protein 201	TMEM201	0.237683	5.39911	14.0037	0.00165729	0.0260923
rrp1	XM_039817701.1	Ribosomal RNA processing protein 1 homolog A	RRP1	0.271733	6.43073	14.0222	0.00164848	0.0260923
lrp8	XM_039810698.1	Low-density lipoprotein receptor-related protein 8	LRP8	0.582703	2.73599	14.0185	0.00165024	0.0260923
f9b	XM_039777026.1	Coagulation factor X	F10	-0.589612	2.72702	13.9924	0.00166268	0.0261513
LOC120571184	XM_039819941.1	C-type lectin domain family 4 member G	CLEC4G	1.11411	0.340843	13.9846	0.00166645	0.0261905
raph1a	XM_039818102.1	Ras-associated and pleckstrin homology domains-containing protein 1	RAPH1	0.344093	4.11244	13.9802	0.00166853	0.0262031
hsh2d	XM_039810250.1	Hematopoietic SH2 domain-containing protein	HSH2D	-0.599945	1.32665	13.9731	0.00167197	0.0262226
LOC120547532	XM_039783030.1	Fibrinogen-like protein 1	FGL1	-0.487453	3.98784	13.9691	0.00167392	0.0262226
LOC120570604	XR_005641088.1	NA	NA	-0.267998	4.09051	13.9638	0.00167645	0.0262226
ubap1	XM_039798045.1	Ubiquitin-associated protein 1	UBAP1	-0.226941	4.86639	13.969	0.00167396	0.0262226
LOC120564171	XM_039808941.1	Cytosolic carboxypeptidase 4	AGBL1	0.397128	3.69734	13.9581	0.00167924	0.0262226
zgc:172282	XM_039785597.1	Leucine-rich repeat and fibronectin type III domain-containing protein 1	LRFN1	0.458476	2.67124	13.9564	0.00168003	0.0262226
LOC120554765	XM_039793796.1	Kinase D-interacting substrate of 220 kDa	KIDINS220	0.87871	2.84636	13.9597	0.00167846	0.0262226
LOC120574735	XM_039825144.1	Serine/threonine-protein kinase WNK4	WNK4	0.925238	0.884271	13.9622	0.00167722	0.0262226
hmox2b	XM_039823949.1	Heme oxygenase 2	HMOX2	-0.225306	6.88636	13.9455	0.00168533	0.0262853
LOC120554440	XR_005638449.1	NA	NA	-0.596118	1.15796	13.9365	0.00168973	0.0263272
si:dkey-110g7.8	XM_039826321.1	GTPase IMAP family member 7	GIMAP7	-0.315689	4.25747	13.9347	0.0016906	0.0263272
mustn1a	XM_039798371.1	Musculoskeletal embryonic nuclear protein 1	MUSTN1	-0.677959	1.81823	13.9284	0.0016937	0.0263355
LOC120557635	XM_039798167.1	Activating transcription factor 7-interacting protein 1	ATF7IP	0.287995	6.49417	13.9309	0.00169249	0.0263355
cfap99	XM_039785345.1	Cilia- and flagella-associated protein 99	CFAP99	-0.576071	1.45083	13.9083	0.00170359	0.026469
p3h1	XM_039799180.1	Prolyl 3-hydroxylase 1	P3H1	0.269108	6.49625	13.9033	0.00170602	0.0264868
fbxw5	XM_039780378.1	F-box/WD repeat-containing protein 5	FBXW5	-0.239776	5.91891	13.8987	0.00170828	0.0265017
LOC120549717	XM_039786814.1	Tryptophan--tRNA ligase, cytoplasmic	WARS1	-0.375552	6.78403	13.888	0.00171361	0.0265441
nr1d2a	XM_039806558.1	Nuclear receptor subfamily 1 group D member 2	NR1D2	-0.232675	6.2003	13.8904	0.0017124	0.0265441
LOC120565420	XM_039811221.1	NLR family CARD domain-containing protein 3	NLRC3	-0.87974	1.69201	13.8851	0.00171503	0.026546
grhpra	XM_039812912.1	Glyoxylate reductase/hydroxypyruvate reductase	GRHPR	-0.268026	4.15507	13.8708	0.00172217	0.0265676
arhgap27	XM_039787860.1	Rho GTPase-activating protein 27	ARHGAP27	-0.205584	4.53555	13.8666	0.00172422	0.0265676
elp1	XM_039812725.1	Elongator complex protein 1	ELP1	0.223671	4.70847	13.8673	0.0017239	0.0265676
txlna	XM_039820463.1	Alpha-taxilin	TXLNA	0.266902	5.16755	13.8787	0.00171819	0.0265676
ankhd1	XM_039812805.1	Ankyrin repeat and KH domain-containing protein 1	ANKHD1	0.335792	7.28285	13.874	0.00172057	0.0265676
frem2a	XM_039778545.1	FRAS1-related extracellular matrix protein 2	FREM2	0.400857	3.80852	13.8739	0.00172062	0.0265676
dusp10	XM_039781124.1	Dual specificity protein phosphatase 10	DUSP10	-0.305935	5.2551	13.8555	0.00172978	0.0265931
camkvl	XM_039800211.1	CaM kinase-like vesicle-associated protein	CAMKV	0.610455	2.89158	13.8564	0.00172937	0.0265931
LOC120569891	XM_039818053.1	Nck-associated protein 5	NCKAP5	0.611347	2.33108	13.8601	0.00172752	0.0265931
itm2ca	XM_039790166.1	Integral membrane protein 2C	ITM2C	-0.26261	5.91291	13.8494	0.00173286	0.0266205
LOC120571113	XM_039819801.1	Major histocompatibility complex class I-related gene protein	MR1	-0.838207	1.85899	13.8354	0.00173991	0.0267019
LOC120556258	XM_039795725.1	EGF-like repeat and discoidin I-like domain-containing protein 3	EDIL3	-0.312983	4.09005	13.8285	0.00174339	0.0267019
LOC120575157	XM_039825806.1	Glutaryl-CoA dehydrogenase, mitochondrial	GCDH	-0.271695	5.688	13.8307	0.00174228	0.0267019
vwa1	XM_039801441.1	von Willebrand factor A domain-containing protein 1	VWA1	-0.229567	4.56906	13.8295	0.00174289	0.0267019
shtn3	XM_039813980.1	Shootin-1	SHTN1	0.676806	1.99144	13.8028	0.00175645	0.0268819
LOC120544243	XM_039777876.1	Transgelin	TAGLN	-0.343587	7.35304	13.7917	0.00176213	0.0269355
usp10	XM_039794432.1	Ubiquitin carboxyl-terminal hydrolase 10	USP10	0.250925	7.17687	13.7908	0.00176259	0.0269355
zdbf2	XM_039793673.1	DBF4-type zinc finger-containing protein 2	ZDBF2	0.977931	1.04033	13.7841	0.001766	0.0269675
usp14	XM_039814887.1	Ubiquitin carboxyl-terminal hydrolase 14	USP14	0.229172	6.3106	13.779	0.00176864	0.0269693
LOC120552233	XM_039790083.1	Disco-interacting protein 2 homolog C	DIP2C	0.575426	3.49402	13.7787	0.00176876	0.0269693
bckdhb	XM_039804814.1	2-oxoisovalerate dehydrogenase subunit beta, mitochondrial	BCKDHB	-0.246303	6.79051	13.7563	0.00178034	0.0271256
slc10a7	XM_039821873.1	Sodium/bile acid cotransporter 7	SLC10A7	0.542539	1.45659	13.7472	0.00178505	0.0271772
fam107b	XM_039808415.1	Protein FAM107B	FAM107B	-0.242604	5.37162	13.7445	0.00178647	0.0271785
LOC120545450	XM_039779776.1	Torsin-1B	TOR1B	-1.9676	0.724398	13.7297	0.00179419	0.0272757
LOC120564263	XM_039809123.1	Troponin I, fast skeletal muscle	TNNI2	-0.384546	4.39725	13.7214	0.00179853	0.0273011
ncoa5	XM_039796398.1	Nuclear receptor coactivator 5	NCOA5	0.308547	5.90178	13.7224	0.00179797	0.0273011
LOC120554260	XM_039793043.1	NA	NA	-0.462868	2.24584	13.713	0.00180293	0.0273273
carm1	XM_039825638.1	Histone-arginine methyltransferase CARM1	CARM1	0.345893	4.18956	13.7138	0.00180249	0.0273273
smpd4	XM_039797549.1	Sphingomyelin phosphodiesterase 4	SMPD4	0.271769	5.46279	13.7095	0.00180477	0.0273349
LOC120556644	XM_039796279.1	N6-adenosine-methyltransferase TMT1A	TMT1A	-0.759755	2.5621	13.7007	0.00180938	0.027384
LOC120548747	XR_005637275.1	NA	NA	-0.4295	2.35908	13.6982	0.00181069	0.027384
gipc1	XM_039824910.1	PDZ domain-containing protein GIPC1	GIPC1	0.227784	4.80968	13.6843	0.00181804	0.0274666
zpr1	XM_039798508.1	Zinc finger protein ZPR1	ZPR1	0.342579	5.04211	13.6828	0.00181884	0.0274666
LOC120573621	XM_039823458.1	Large neutral amino acids transporter small subunit 4	SLC43A2	-0.444697	6.58396	13.6619	0.00183001	0.0275134
hax1	XM_039819569.1	HCLS1-associated protein X-1	HAX1	-0.234932	5.65182	13.6707	0.00182527	0.0275134
ifrd2	XM_039800446.1	Interferon-related developmental regulator 1	IFRD1	0.229729	6.02761	13.6621	0.00182986	0.0275134
pdia4	XM_039790221.1	Protein disulfide-isomerase A4	PDIA4	0.360418	7.02923	13.6682	0.00182663	0.0275134
ciao1	XM_039804396.1	Probable cytosolic iron-sulfur protein assembly protein CIAO1	CIAO1	0.420285	3.31744	13.6635	0.00182913	0.0275134
carmil2	XM_039808794.1	Capping protein, Arp2/3 and myosin-I linker protein 3	CARMIL3	0.521874	2.45399	13.667	0.00182725	0.0275134
LOC120573834	XM_039823695.1	Serine protease 27	PRSS27	-0.825092	1.41396	13.6482	0.00183729	0.0275913
LOC120575239	XM_039825936.1	Nitric oxide synthase-interacting protein	NOSIP	-0.263134	5.31567	13.6471	0.00183789	0.0275913
LOC120561977	XM_039805347.1	Tetraspanin-13	TSPAN13	-0.508228	1.75381	13.6377	0.00184298	0.0276474
nelfa	XM_039821638.1	Negative elongation factor A	NELFA	-0.234775	4.45942	13.6303	0.00184694	0.0276865
sdad1	XM_039778849.1	Protein SDA1 homolog	SDAD1	0.243813	5.95367	13.6246	0.00185002	0.0277124
si:ch211-150o23.3	XM_039800717.1	Soluble scavenger receptor cysteine-rich domain-containing protein SSC5D	SSC5D	0.213362	5.01797	13.6211	0.00185194	0.0277208
hsd17b14	XM_039824765.1	17-beta-hydroxysteroid dehydrogenase 14	HSD17B14	-0.356461	4.53049	13.6054	0.00186046	0.0277909
LOC120562665	XM_039806502.1	Serum paraoxonase/arylesterase 2	PON2	-0.30295	4.90208	13.6058	0.00186022	0.0277909
LOC120549896	XM_039787100.1	Caspase-5	CASP5	-0.273848	4.20042	13.6049	0.0018607	0.0277909
bcl7a	XM_039780608.1	B-cell CLL/lymphoma 7 protein family member A	BCL7A	0.334616	3.14928	13.5957	0.00186574	0.0278458
ptger4a	XM_039804129.1	Prostaglandin E2 receptor EP4 subtype	PTGER4	-0.424585	3.99349	13.5874	0.00187027	0.0278728
nop10	XM_039822962.1	H/ACA ribonucleoprotein complex subunit 3	NOP10	0.276258	4.92452	13.5888	0.00186949	0.0278728
LOC120574354	XR_005641861.1	NA	NA	-0.539998	2.4887	13.5841	0.00187206	0.0278791
LOC120551323	XM_039788645.1	Cytochrome b-c1 complex subunit 2, mitochondrial	UQCRC2	-0.246167	7.85534	13.571	0.00187925	0.0279658
LOC120571152	XM_039819877.1	Zinc finger and BTB domain-containing protein 12	ZBTB12	-0.283181	4.13469	13.5635	0.00188339	0.0280071
sars2	XM_039779119.1	Serine--tRNA ligase, mitochondrial	SARS2	0.351655	4.04643	13.5594	0.00188565	0.0280203
agmo	XM_039807065.1	Alkylglycerol monooxygenase	AGMO	-0.55496	1.37413	13.5567	0.00188714	0.028022
si:ch211-234h8.7	XM_039825642.1	Monocarboxylate transporter 4	SLC16A3	-0.586739	2.53901	13.5441	0.00189413	0.0280864
b3gnt7	XM_039812474.1	UDP-GlcNAc:betaGal beta-1,3-N-acetylglucosaminyltransferase 7	B3GNT7	-0.424569	3.01169	13.5439	0.00189422	0.0280864
LOC120573123	XM_039822608.1	Myosin-6	MYH6	-0.352972	8.85574	13.5371	0.00189803	0.0280906
rbp3	XM_039789002.1	Retinol-binding protein 3	RBP3	-0.28722	6.42466	13.5407	0.00189603	0.0280906
esco2	XM_039781302.1	N-acetyltransferase ESCO2	ESCO2	0.319172	3.75532	13.536	0.00189863	0.0280906
ndufa7	XM_039810532.1	NADH dehydrogenase [ubiquinone] 1 alpha subcomplex subunit 7	NDUFA7	-0.250584	6.07213	13.5326	0.00190051	0.0280981
znf410	XM_039781695.1	Zinc finger protein 410	ZNF410	0.312585	4.58561	13.5286	0.00190278	0.0281114
moxd1l	XM_039782387.1	Putative DBH-like monooxygenase protein 2	MOXD2P	-0.489146	2.20982	13.5082	0.00191417	0.0282593
LOC120554209	XM_039792945.1	Zinc finger protein 16	ZNF16	0.838226	0.363133	13.497	0.00192051	0.0283323
LOC120559363	XM_039801030.1	Tetratricopeptide repeat protein 31	TTC31	-0.343057	5.6261	13.488	0.00192558	0.0283412
ccng1	XM_039814246.1	Cyclin-G1	CCNG1	-0.308538	9.34093	13.4896	0.00192464	0.0283412
rpn2	XM_039797321.1	Dolichyl-diphosphooligosaccharide--protein glycosyltransferase subunit 2	RPN2	0.275205	7.19668	13.4861	0.00192665	0.0283412
tal1	XM_039815413.1	T-cell acute lymphocytic leukemia protein 1	TAL1	0.297184	4.27499	13.4902	0.00192433	0.0283412
ifi35	XM_039824761.1	Interferon-induced 35 kDa protein	IFI35	-0.427128	2.23224	13.4627	0.00193991	0.0284553
LOC120569635	XM_039817596.1	RNA-binding motif, single-stranded-interacting protein 1	RBMS1	-0.245436	5.9906	13.4687	0.00193649	0.0284553
fbl	XM_039805063.1	rRNA 2'-O-methyltransferase fibrillarin	FBL	0.22338	8.47469	13.4626	0.00193997	0.0284553
urb1	XM_039783723.1	Nucleolar pre-ribosomal-associated protein 1	URB1	0.235154	4.9576	13.4666	0.00193773	0.0284553
LOC120573214	XM_039822767.1	Phospholipid scramblase 1	PLSCR1	-0.263295	6.61557	13.451	0.00194661	0.0285321
dbpb	XM_039805957.1	Hepatic leukemia factor	HLF	-0.216136	5.58781	13.4455	0.00194976	0.028545
ftsj3	XM_039812063.1	pre-rRNA 2'-O-ribose RNA methyltransferase FTSJ3	FTSJ3	0.278875	6.44197	13.4446	0.00195028	0.028545
sdhc	XM_039816809.1	Succinate dehydrogenase cytochrome b560 subunit, mitochondrial	SDHC	-0.262375	6.76347	13.4393	0.00195335	0.0285695
LOC120557703	XM_039798246.1	Inositol hexakisphosphate kinase 2	IP6K2	-0.219561	4.7913	13.4344	0.00195617	0.0285902
LOC120570627	XM_039819099.1	NA	NA	0.749121	0.722109	13.4303	0.00195853	0.0286043
LOC120553718	XM_039792414.1	Claudin-4	CLDN4	-0.504165	3.42436	13.4258	0.00196112	0.0286114
grik5	XM_039806844.1	Glutamate receptor ionotropic, kainate 5	GRIK5	0.557044	2.0632	13.4246	0.00196181	0.0286114
LOC120563943	XM_039808487.1	Troponin I, slow skeletal muscle	TNNI1	-0.31955	6.50208	13.4074	0.00197177	0.0286952
rhoua	XM_039794793.1	Rho-related GTP-binding protein RhoU	RHOU	-0.316684	3.28816	13.4116	0.00196935	0.0286952
adgrb2	XM_039819387.1	Adhesion G protein-coupled receptor B2	ADGRB2	0.464334	4.36316	13.4086	0.00197108	0.0286952
parp3	XM_039798960.1	Protein mono-ADP-ribosyltransferase PARP3	PARP3	0.215319	4.48295	13.3935	0.00197984	0.0287558
LOC120555401	XM_039794078.1	CSC1-like protein 2	TMEM63B	0.804375	2.32634	13.3935	0.00197983	0.0287558
si:dkey-89b17.4	XM_039825263.1	Zinc finger protein 208	ZNF208	0.809271	3.32084	13.393	0.00198015	0.0287558
LOC120567848	XM_039814924.1	MAGUK p55 subfamily member 7	MPP7	0.802275	0.116318	13.3894	0.00198223	0.0287656
tfap2b	XM_039782813.1	Transcription factor AP-2-beta	TFAP2B	0.311325	3.84172	13.3866	0.0019839	0.0287694
sar1ab	XM_039783433.1	GTP-binding protein SAR1b	SAR1B	-0.239148	6.16227	13.3751	0.00199065	0.0288263
si:ch211-161h7.4	XM_039789822.1	NA	NA	0.295096	4.26216	13.3756	0.00199034	0.0288263
hsd17b12a	XM_039808228.1	Very-long-chain 3-oxoacyl-CoA reductase	HSD17B12	-0.37702	5.50965	13.3706	0.00199325	0.0288436
sfmbt1	XM_039797018.1	Scm-like with four MBT domains protein 1	SFMBT1	0.231035	4.35773	13.3663	0.00199583	0.0288604
LOC120545728	XM_039780288.1	BRCA1-A complex subunit Abraxas 1	ABRAXAS1	0.6586	0.518965	13.3632	0.00199759	0.0288656
tlcd2	XM_039826453.1	TLC domain-containing protein 2	TLCD2	-0.207501	6.377	13.3577	0.00200089	0.0288856
nup205	XM_039807692.1	Nuclear pore complex protein Nup205	NUP205	0.24995	6.05016	13.3561	0.0020018	0.0288856
LOC120554414	XR_005638409.1	NA	NA	-0.431004	3.65241	13.3485	0.00200629	0.02893
rfc1	XM_039803387.1	Replication factor C subunit 1	RFC1	0.238952	5.17212	13.345	0.0020084	0.02894
LOC120570649	XM_039819128.1	Histamine N-methyltransferase	HNMT	0.936722	0.0209926	13.342	0.00201019	0.0289453
actr3b	XM_039790827.1	Actin-related protein 3B	ACTR3B	-0.586973	1.755	13.3331	0.00201547	0.0289951
brca2	XM_039781207.1	Breast cancer type 2 susceptibility protein	BRCA2	0.301568	3.16097	13.3314	0.00201648	0.0289951
ctdsp2	XM_039800395.1	Carboxy-terminal domain RNA polymerase II polypeptide A small phosphatase 2	CTDSP2	-0.286069	7.67346	13.3232	0.00202134	0.0290445
wfs1a	XM_039800368.1	Wolframin	WFS1	0.228064	5.70113	13.3205	0.00202295	0.0290473
pikfyve	XM_039818111.1	1-phosphatidylinositol 3-phosphate 5-kinase	PIKFYVE	0.282158	4.62365	13.3109	0.0020287	0.0290889
smarcal1	XM_039818520.1	SWI/SNF-related matrix-associated actin-dependent regulator of chromatin subfamily A-like protein 1	SMARCAL1	0.318659	4.17378	13.3129	0.00202752	0.0290889
fam32a	XM_039810994.1	Protein FAM32A	FAM32A	-0.252281	4.71511	13.306	0.00203166	0.029111
emilin2a	XM_039816440.1	EMILIN-2	EMILIN2	-0.273691	5.94358	13.2771	0.00204913	0.0293287
ogna	XM_039798290.1	Mimecan	OGN	-0.244368	7.5206	13.2761	0.00204972	0.0293287
grin1a	XM_039780409.1	Glutamate receptor ionotropic, NMDA 1	GRIN1	0.555336	5.46077	13.2664	0.00205558	0.0293919
pdk3a	XM_039790064.1	[Pyruvate dehydrogenase (acetyl-transferring)] kinase isozyme 3, mitochondrial	PDK3	-0.358893	3.33427	13.2638	0.00205721	0.0293947
lpar2a	XM_039824889.1	Lysophosphatidic acid receptor 1	LPAR1	-0.539809	1.31373	13.2594	0.00205987	0.0294121
LOC120572792	XM_039822232.1	Phosphatidylcholine:ceramide cholinephosphotransferase 2	SGMS2	-0.406615	2.70501	13.2534	0.00206352	0.0294437
pla2g4ab	XM_039811530.1	Cytosolic phospholipase A2	PLA2G4A	-0.310736	3.63565	13.2295	0.00207823	0.0296329
LOC120552696	XM_039790920.1	Ferric-chelate reductase 1	FRRS1	-0.405488	3.37735	13.2198	0.00208419	0.0296766
zmym4.1	XM_039819613.1	Zinc finger MYM-type protein 4	ZMYM4	0.247438	4.44603	13.2198	0.0020842	0.0296766
LOC120568699	XM_039816370.1	Mitochondrial adenyl nucleotide antiporter SLC25A24	SLC25A24	0.267821	3.99451	13.2091	0.0020908	0.0297499
gpr146	XM_039825179.1	Probable G-protein coupled receptor 146	GPR146	-0.342437	5.3414	13.2024	0.00209499	0.0297887
pcolcea	XM_039777562.1	Procollagen C-endopeptidase enhancer 1	PCOLCE	-0.263633	6.94233	13.1976	0.00209798	0.0298105
zgc:112052	XM_039809513.1	Protein C19orf12	C19orf12	-0.415023	2.33487	13.1936	0.00210048	0.0298253
LOC120545622	XM_039780138.1	Myosin light chain 5	MYL5	-0.436674	4.33032	13.1906	0.00210231	0.0298306
LOC120546904	XM_039782158.1	Cytochrome P450 2A13	CYP2A13	-0.455924	3.42828	13.1838	0.00210661	0.0298503
LOC120563974	XM_039808540.1	Leucine-rich repeat-containing protein 17	LRRC17	-0.303962	4.19784	13.1857	0.00210539	0.0298503
LOC120574961	XM_039825488.1	Na(+)/H(+) exchange regulatory cofactor NHE-RF1	NHERF1	-0.252157	4.60761	13.1804	0.00210874	0.0298598
lnx2b	XM_039813664.1	Ligand of Numb protein X 2	LNX2	-0.228076	5.39743	13.1756	0.00211171	0.0298795
serinc5	XM_039803165.1	Serine incorporator 5	SERINC5	-0.214108	5.79922	13.1735	0.00211306	0.0298795
mef2aa	XM_039808405.1	Myocyte-specific enhancer factor 2A	MEF2A	-0.246353	6.82917	13.1701	0.00211519	0.0298889
rom1b	XM_039814411.1	Peripherin-2	PRPH2	-0.278446	4.34198	13.1568	0.00212354	0.0299861
LOC120546624	XM_039781692.1	Prospero homeobox protein 1	PROX1	0.349151	4.26813	13.1537	0.00212551	0.0299933
LOC120557780	XM_039798387.1	Retinoblastoma-like protein 1	RBL1	0.249247	4.75418	13.1499	0.00212795	0.0300068
bard1	XM_039817645.1	BRCA1-associated RING domain protein 1	BARD1	0.304016	3.61192	13.1476	0.0021294	0.0300068
nme5	XM_039814191.1	Nucleoside diphosphate kinase homolog 5	NME5	-0.502873	1.27802	13.1431	0.00213221	0.0300256
cd9b	XM_039791779.1	CD9 antigen	CD9	-0.283783	3.68922	13.125	0.00214376	0.0301468
atp11a	XM_039793167.1	Phospholipid-transporting ATPase IH	ATP11A	0.572641	3.38456	13.1253	0.00214353	0.0301468
LOC120575092	XM_039825699.1	Phosphomannomutase 1	PMM1	-0.537453	4.85479	13.1221	0.00214561	0.030152
dusp1	XM_039813881.1	Dual specificity protein phosphatase 1	DUSP1	-0.633775	5.04882	13.1129	0.00215146	0.0301859
gls2b	XM_039798771.1	Glutaminase kidney isoform, mitochondrial	GLS	-0.391691	4.10182	13.1114	0.00215245	0.0301859
LOC120555400	XM_039794075.1	Cytochrome b-245 light chain	CYBA	-0.280744	4.94158	13.116	0.00214951	0.0301859
gtpbp2a	XM_039783236.1	GTP-binding protein 2	GTPBP2	-0.347094	4.50372	13.1037	0.00215739	0.0302138
aldh3b2	XM_039802309.1	Aldehyde dehydrogenase family 3 member B1	ALDH3B1	0.510406	2.59989	13.104	0.00215717	0.0302138
LOC120575605	XM_039826406.1	Collagenase 3	MMP13	-0.58727	4.34375	13.101	0.00215912	0.0302173
urb2	XM_039795061.1	Unhealthy ribosome biogenesis protein 2 homolog	URB2	0.339329	4.67782	13.0957	0.00216251	0.030244
rraga	XM_039777261.1	Ras-related GTP-binding protein A	RRAGA	-0.312014	6.06476	13.0874	0.00216791	0.0302988
LOC120561899	XM_039805233.1	Alpha-N-acetylgalactosaminidase	NAGA	-0.365949	2.81557	13.0842	0.00216999	0.0303072
LOC120548631	XM_039784963.1	Scavenger receptor cysteine-rich type 1 protein M160	CD163L1	-0.506741	4.92947	13.0754	0.00217567	0.0303451
nit2	XM_039812224.1	Omega-amidase NIT2	NIT2	-0.361131	3.57319	13.076	0.00217529	0.0303451
igfbp7	XM_039813506.1	Insulin-like growth factor-binding protein 7	IGFBP7	-0.417775	5.64157	13.0559	0.00218838	0.0305015
ginm1	XM_039781870.1	Glycoprotein integral membrane protein 1	GINM1	-0.242038	5.75006	13.048	0.00219355	0.0305528
tmem67	XM_039807238.1	Meckelin	TMEM67	0.295788	4.18796	13.044	0.00219618	0.0305685
atp2c1	XM_039806172.1	Calcium-transporting ATPase type 2C member 1	ATP2C1	0.307452	3.85039	13.0417	0.00219767	0.0305685
LOC120570707	XR_005641109.1	NA	NA	-0.26427	5.24464	13.0365	0.00220108	0.0305952
loxa	XM_039778749.1	Protein-lysine 6-oxidase	LOX	-0.404167	4.15743	13.0326	0.00220363	0.0306099
LOC120565484	XM_039811308.1	E3 ubiquitin-protein ligase RNF213	RNF213	0.988022	1.61505	13.0274	0.00220707	0.0306368
LOC120558593	XM_039799643.1	Keratin, type II cytoskeletal 8	KRT8	-0.313292	11.2823	13.0224	0.00221037	0.0306617
tuft1a	XM_039806482.1	Tuftelin	TUFT1	-0.366883	4.59969	13.002	0.00222387	0.0307655
tinagl1	XM_039820550.1	Tubulointerstitial nephritis antigen-like	TINAGL1	-0.268305	6.25294	13.0076	0.00222017	0.0307655
psme3ip1	XM_039808031.1	PSME3-interacting protein	PSME3IP1	0.234973	4.58047	13.0026	0.00222351	0.0307655
LOC120544384	XM_039778073.1	Phosphatidylinositol-binding clathrin assembly protein	PICALM	0.291183	4.80054	13.0066	0.00222086	0.0307655
nccrp1	XM_039778400.1	F-box only protein 50	NCCRP1	-0.238181	5.72878	12.986	0.00223456	0.0308926
p3h4	XM_039826333.1	Endoplasmic reticulum protein SC65	P3H4	-0.435731	5.16225	12.9834	0.00223633	0.0308961
lbh	XM_039786377.1	Protein LBH	LBH	-0.260962	5.75495	12.9727	0.00224348	0.0309517
serac1	XM_039780935.1	Protein SERAC1	SERAC1	0.274688	3.82853	12.9706	0.0022449	0.0309517
LOC120555467	XM_039794161.1	Urotensin-2 receptor	UTS2R	0.94469	-0.0586655	12.9745	0.00224224	0.0309517
uspl1	XM_039776692.1	SUMO-specific isopeptidase USPL1	USPL1	0.666666	4.94047	12.9643	0.00224916	0.0309896
cse1l	XM_039796361.1	Exportin-2	CSE1L	0.249629	6.4218	12.9563	0.00225455	0.0310221
nolc1	XM_039784098.1	Nucleolar and coiled-body phosphoprotein 1	NOLC1	0.31922	5.82015	12.957	0.00225404	0.0310221
dph2	XM_039790546.1	2-(3-amino-3-carboxypropyl)histidine synthase subunit 2	DPH2	0.320288	3.75743	12.9466	0.00226106	0.0310907
chga	XM_039781272.1	Chromogranin-A	CHGA	-0.213433	5.569	12.9243	0.00227627	0.0312788
usp40	XM_039785607.1	Ubiquitin carboxyl-terminal hydrolase 40	USP40	0.282208	4.67436	12.9138	0.00228342	0.0313561
apaf1	XM_039791795.1	Apoptotic protease-activating factor 1	APAF1	-0.322322	4.60923	12.9076	0.00228772	0.031394
zgc:162171	XM_039822774.1	Ras-related protein Rab-32	RAB32	-0.530683	2.07918	12.891	0.00229913	0.031445
LOC120570813	XM_039819371.1	Lens fiber membrane intrinsic protein	LIM2	-0.42457	4.10078	12.8976	0.00229459	0.031445
LOC120555899	XM_039795084.1	NA	NA	-0.343052	2.93821	12.8988	0.00229371	0.031445
LOC120560826	XM_039803696.1	Phosphatidylinositol transfer protein beta isoform	PITPNB	0.357417	4.56699	12.892	0.00229843	0.031445
LOC120545708	XM_039780258.1	Tripartite motif-containing protein 16	TRIM16	0.384752	2.38307	12.895	0.00229639	0.031445
LOC120569074	XR_005640834.1	NA	NA	0.853184	1.7159	12.8886	0.00230075	0.0314462
LOC120553850	XM_039792528.1	Presenilin-associated rhomboid-like protein, mitochondrial	PARL	0.530357	3.46969	12.882	0.00230535	0.031488
LOC120543939	XM_039777366.1	NA	NA	0.503791	3.44766	12.8764	0.00230922	0.0315197
znf598	XM_039825287.1	E3 ubiquitin-protein ligase ZNF598	ZNF598	0.283915	5.35007	12.8662	0.00231628	0.0315529
mcm2	XM_039798949.1	DNA replication licensing factor MCM2	MCM2	0.294874	6.77247	12.8671	0.00231572	0.0315529
rpap3	XM_039791748.1	RNA polymerase II-associated protein 3	RPAP3	0.326686	4.6378	12.8701	0.0023136	0.0315529
cmya5	XM_039804311.1	Cardiomyopathy-associated protein 5	CMYA5	-0.429855	5.28758	12.8623	0.00231901	0.0315692
dnaja2b	XM_039808233.1	DnaJ homolog subfamily A member 2	DNAJA2	0.199069	7.52948	12.8541	0.00232473	0.0316259
si:ch211-63p21.1	XM_039823412.1	NA	NA	-0.37279	3.37215	12.849	0.00232831	0.0316439
aldob	XM_039812548.1	Fructose-bisphosphate aldolase C	ALDOC	-0.364098	8.28863	12.8471	0.00232963	0.0316439
arpc1b	XM_039797280.1	Actin-related protein 2/3 complex subunit 1B	ARPC1B	-0.25857	5.55268	12.8428	0.00233271	0.0316439
prkab1b	XM_039804210.1	5'-AMP-activated protein kinase subunit beta-1	PRKAB1	-0.225396	5.62442	12.8393	0.00233514	0.0316439
LOC120547624	XM_039783147.1	NA	NA	0.259081	4.45118	12.839	0.00233534	0.0316439
LOC120565597	XM_039811502.1	Small glutamine-rich tetratricopeptide repeat-containing protein alpha	SGTA	0.287858	5.00119	12.8401	0.00233458	0.0316439
LOC120544430	XM_039778167.1	Claudin-8	CLDN8	-0.769474	1.56014	12.8341	0.00233881	0.03167
LOC120563935	XM_039808473.1	F-box only protein 48	FBXO48	0.806755	0.52769	12.8266	0.00234405	0.03172
tlcd3a	XM_039777041.1	Ceramide synthase	TLCD3B	0.200369	5.86287	12.8186	0.00234972	0.0317683
pomt2	XM_039785277.1	Protein O-mannosyl-transferase 2	POMT2	0.227018	5.27395	12.8172	0.00235074	0.0317683
LOC120566774	XM_039813412.1	NEDD4 family-interacting protein 1	NDFIP1	-0.231055	7.42914	12.813	0.00235367	0.0317869
rbm26	XM_039795387.1	RNA-binding protein 26	RBM26	0.24987	6.13393	12.8018	0.00236164	0.0318736
stat6	XM_039800874.1	Signal transducer and activator of transcription 6	STAT6	-0.281269	4.08338	12.7936	0.00236747	0.0319312
LOC120564989	XM_039810269.1	Dipeptidyl peptidase 9	DPP9	0.178104	5.83466	12.7906	0.00236961	0.0319389
cers1	XM_039810504.1	Ceramide synthase 1	CERS1	0.26926	5.1091	12.7828	0.00237524	0.0319937
lrrc1	XM_039784848.1	Leucine-rich repeat-containing protein 1	LRRC1	-0.209068	5.22873	12.7758	0.00238023	0.0320354
myt1b	XM_039800460.1	Myelin transcription factor 1	MYT1	0.393458	4.35786	12.7741	0.00238146	0.0320354
LOC120563687	XR_005640002.1	NA	NA	1.03868	-0.0838669	12.7719	0.00238303	0.0320354
LOC120567998	XM_039815164.1	Peroxiredoxin-6	PRDX6	-0.810932	2.92579	12.764	0.00238874	0.0320911
egln2	XM_039776642.1	Prolyl hydroxylase EGLN2	EGLN2	-1.179	3.49707	12.7414	0.00240507	0.0322276
LOC120558427	XM_039799421.1	5-aminolevulinate synthase, non-specific, mitochondrial	ALAS1	-0.75522	1.43082	12.7412	0.00240521	0.0322276
acadm	XM_039814707.1	Medium-chain specific acyl-CoA dehydrogenase, mitochondrial	ACADM	-0.308568	8.72352	12.7418	0.00240478	0.0322276
fermt2	XM_039786741.1	Fermitin family homolog 2	FERMT2	-0.186335	7.07463	12.7456	0.00240201	0.0322276
si:zfos-911d5.4	XM_039788766.1	NA	NA	-0.669645	1.52686	12.7302	0.00241323	0.0322741
crabp2b	XM_039821135.1	Cellular retinoic acid-binding protein 2	CRABP2	-0.32316	4.49275	12.7319	0.00241202	0.0322741
slc2a12	XM_039782079.1	Solute carrier family 2, facilitated glucose transporter member 12	SLC2A12	0.282659	4.89433	12.7299	0.00241342	0.0322741
isca1	XM_039803552.1	Iron-sulfur cluster assembly 1 homolog, mitochondrial	ISCA1	-0.249753	5.35155	12.7243	0.00241753	0.0323039
LOC120564180	XM_039808963.1	NA	NA	0.837904	1.56161	12.7226	0.0024188	0.0323039
ipo8	XM_039791034.1	Importin-8	IPO8	0.324281	4.8926	12.716	0.00242362	0.0323471
LOC120555951	XM_039795172.1	EMILIN-1	EMILIN1	-0.24553	5.21622	12.7097	0.00242826	0.0323549
cep295	XM_039790759.1	Centrosomal protein of 295 kDa	CEP295	0.289276	3.9039	12.7087	0.00242895	0.0323549
ddx52	XM_039778580.1	Probable ATP-dependent RNA helicase DDX52	DDX52	0.313565	4.70151	12.7109	0.00242738	0.0323549
txnipa	XM_039820657.1	Thioredoxin-interacting protein	TXNIP	-0.532544	7.19621	12.6884	0.00244394	0.0325334
kcnc2	XM_039791646.1	Potassium voltage-gated channel subfamily C member 2	KCNC2	0.422595	3.3306	12.6841	0.00244714	0.0325336
alg12	XM_039791143.1	Dol-P-Man:Man(7)GlcNAc(2)-PP-Dol alpha-1,6-mannosyltransferase	ALG12	0.481734	3.09779	12.6858	0.00244589	0.0325336
LOC120557177	XM_039797264.1	Globoside alpha-1,3-N-acetylgalactosaminyltransferase 1	GBGT1	-0.600389	1.72328	12.6716	0.00245642	0.0325511
nadk2	XM_039780218.1	NAD kinase 2, mitochondrial	NADK2	-0.214965	5.0854	12.6759	0.00245321	0.0325511
LOC120566166	XM_039812452.1	Profilin-2	PFN2	0.243091	5.35639	12.6794	0.00245063	0.0325511
slc25a28	XM_039784007.1	Mitoferrin-2	SLC25A28	0.279034	5.71658	12.6736	0.00245493	0.0325511
eif4enif1	XM_039797664.1	Eukaryotic translation initiation factor 4E transporter	EIF4ENIF1	0.313699	5.59569	12.6755	0.00245351	0.0325511
rnf220b	XM_039810260.1	E3 ubiquitin-protein ligase RNF220	RNF220	0.421954	1.79041	12.654	0.00246952	0.0327036
LOC120550593	XM_039787192.1	Sesquipedalian-1	PHETA1	-0.421275	1.93984	12.6437	0.00247729	0.032764
spdl1	XM_039813616.1	Protein Spindly	SPDL1	0.468559	2.52162	12.6448	0.00247644	0.032764
ier2b	XM_039816137.1	NA	NA	-0.731997	4.48829	12.6341	0.00248446	0.0327952
LOC120573880	XM_039823775.1	NA	NA	-0.390964	7.21999	12.6358	0.00248322	0.0327952
myoz2b	XM_039806445.1	Myozenin-2	MYOZ2	-0.2524	4.5203	12.6361	0.00248293	0.0327952
LOC120568788	XM_039816492.1	Golgi reassembly-stacking protein 2	GORASP2	0.232056	5.59331	12.6229	0.0024929	0.0328854
loxl2b	XM_039803866.1	Lysyl oxidase homolog 2	LOXL2	-0.20632	6.15486	12.6193	0.00249567	0.0329007
huwe1	XM_039801639.1	E3 ubiquitin-protein ligase HUWE1	HUWE1	0.19008	7.66563	12.612	0.00250119	0.032927
LOC120565516	XM_039811367.1	Regulator of nonsense transcripts 1	UPF1	0.215018	6.61024	12.6098	0.00250288	0.032927
LOC120568289	XM_039815691.1	Calreticulin	CALR	0.312733	7.41135	12.6113	0.00250173	0.032927
grwd1	XM_039806442.1	Glutamate-rich WD repeat-containing protein 1	GRWD1	0.381031	4.91119	12.6082	0.00250411	0.032927
mrpl49	XM_039800711.1	Large ribosomal subunit protein mL49	MRPL49	0.260161	4.81767	12.6039	0.00250733	0.0329482
usp25	XM_039777264.1	Ubiquitin carboxyl-terminal hydrolase 25	USP25	-0.180318	5.90803	12.5947	0.00251438	0.0330196
popdc2	XM_039818084.1	Popeye domain-containing protein 2	POPDC2	-0.228229	5.49811	12.5841	0.0025225	0.0330625
plxnb1b	XM_039797857.1	Plexin-B1	PLXNB1	-0.202876	6.11463	12.5865	0.00252065	0.0330625
gnl3	XM_039796883.1	Guanine nucleotide-binding protein-like 3	GNL3	0.334224	7.13839	12.5841	0.00252245	0.0330625
LOC120569279	XM_039817095.1	Interleukin-1 receptor type 2	IL1R2	-0.558411	3.33586	12.5715	0.00253214	0.0331579
LOC120571686	XM_039820752.1	Serine incorporator 3	SERINC3	-0.227877	4.53503	12.5704	0.00253302	0.0331579
LOC120557612	XM_039798132.1	Pseudouridylate synthase RPUSD4, mitochondrial	RPUSD4	-0.287354	4.63888	12.5642	0.00253779	0.033199
LOC120563615	XM_039807900.1	Protein LSM14 homolog A	LSM14A	1.01942	-0.172531	12.552	0.00254718	0.0333006
rida	XM_039820071.1	2-iminobutanoate/2-iminopropanoate deaminase	RIDA	-0.313921	5.01918	12.547	0.00255111	0.0333196
hp1bp3	XM_039798816.1	Heterochromatin protein 1-binding protein 3	HP1BP3	0.271388	6.29851	12.546	0.00255189	0.0333196
map3k21	XM_039783434.1	Mitogen-activated protein kinase kinase kinase 21	MAP3K21	0.576159	1.83744	12.5389	0.00255742	0.0333705
hsc70	XM_039805438.1	Heat shock cognate 71 kDa protein	HSPA8	0.278741	7.52042	12.5359	0.00255972	0.0333792
LOC120545005	XM_039778930.1	WD repeat-containing protein 70	WDR70	0.286392	3.86772	12.5293	0.00256488	0.0333826
LOC120563733	XM_039808116.1	Zinc finger protein 609	ZNF609	0.410263	2.5842	12.5306	0.00256388	0.0333826
si:ch211-247n2.1	XM_039811412.1	Calcium-activated potassium channel subunit beta-2	KCNMB2	0.493015	1.40285	12.532	0.00256278	0.0333826
chmp4ba	XM_039798510.1	Charged multivesicular body protein 4b	CHMP4B	-0.33475	5.73436	12.5216	0.00257093	0.0334364
grip1	XM_039792419.1	Glutamate receptor-interacting protein 1	GRIP1	0.387106	3.95949	12.5198	0.00257228	0.0334364
gad3	XM_039816300.1	Glutamate decarboxylase 1	GAD1	-0.448759	4.3597	12.5152	0.00257589	0.0334489
unm_sa1614	XM_039797810.1	Arf-GAP with SH3 domain, ANK repeat and PH domain-containing protein 1	ASAP1	0.404395	3.61355	12.5144	0.00257652	0.0334489
rangap1a	XM_039824480.1	Ran GTPase-activating protein 1	RANGAP1	0.238618	5.5486	12.5052	0.0025838	0.0335222
gjb10	XM_039785637.1	Gap junction beta-4 protein	GJB4	-0.453948	2.8279	12.4984	0.00258914	0.0335294
tmem38b	XM_039780492.1	Trimeric intracellular cation channel type B	TMEM38B	-0.361453	3.98885	12.4895	0.00259614	0.0335294
LOC120575499	XM_039826327.1	Serine protease 27	PRSS27	-0.311099	4.81427	12.4929	0.00259347	0.0335294
gpr17	XM_039810850.1	Uracil nucleotide/cysteinyl leukotriene receptor	GPR17	-0.261438	3.99822	12.4914	0.0025947	0.0335294
clip2	XM_039778613.1	CAP-Gly domain-containing linker protein 2	CLIP2	0.194166	5.9522	12.4886	0.00259691	0.0335294
LOC120562950	XM_039806910.1	Transcription factor E2F3	E2F3	0.202742	4.85874	12.4922	0.00259406	0.0335294
LOC120545505	XM_039779888.1	Splicing factor, suppressor of white-apricot homolog	SFSWAP	0.403105	5.91085	12.4888	0.00259671	0.0335294
LOC120564709	XM_039809898.1	Kelch-like protein 25	KLHL25	0.460131	1.92756	12.4879	0.00259748	0.0335294
tnnc1a	XM_039801808.1	Troponin C, slow skeletal and cardiac muscles	TNNC1	-0.265299	5.03739	12.4801	0.00260363	0.0335665
vps37d	XM_039777240.1	Vacuolar protein sorting-associated protein 37D	VPS37D	0.392545	2.27869	12.4801	0.00260363	0.0335665
si:dkey-87o1.2	XM_039807044.1	NA	NA	-0.324994	4.408	12.4773	0.00260585	0.0335739
LOC120573905	XR_005641791.1	LASP1 neighbor protein	LASP1NB	-0.273637	4.282	12.4735	0.00260888	0.0335918
LOC120575393	XM_039826181.1	Globoside alpha-1,3-N-acetylgalactosaminyltransferase 1	GBGT1	-0.230487	4.9351	12.4699	0.00261173	0.0336073
map2k4b	XM_039787837.1	Dual specificity mitogen-activated protein kinase kinase 4	MAP2K4	0.196511	5.84355	12.4677	0.0026135	0.0336089
chtf18	XM_039783229.1	Chromosome transmission fidelity protein 18 homolog	CHTF18	0.440267	2.56147	12.4647	0.00261593	0.0336191
LOC120552546	XM_039790691.1	Retinol-binding protein 2	RBP2	-0.400098	5.72761	12.4534	0.00262494	0.0337136
pcnx2	XM_039783438.1	Pecanex-like protein 2	PCNX2	0.304987	4.42289	12.44	0.00263573	0.033831
pdzd8	XM_039783472.1	PDZ domain-containing protein 8	PDZD8	0.220662	4.38034	12.4328	0.00264148	0.0338835
klhl2	XM_039807539.1	Kelch-like protein 2	KLHL2	0.418398	3.14426	12.4292	0.00264446	0.0339004
LOC120544004	XM_039777484.1	Oligophrenin-1	OPHN1	0.235758	4.96642	12.4136	0.00265708	0.034041
pggt1b	XM_039803369.1	Geranylgeranyl transferase type-1 subunit beta	PGGT1B	0.211995	5.15217	12.3992	0.00266883	0.03417
gcn1	XM_039802741.1	Stalled ribosome sensor GCN1	GCN1	0.216377	6.8727	12.3943	0.00267277	0.0341776
polg	XM_039808433.1	DNA polymerase subunit gamma-1	POLG	0.542655	3.1716	12.3956	0.0026717	0.0341776
alpk2	XM_039780742.1	Alpha-protein kinase 2	ALPK2	-0.439133	5.72143	12.3908	0.00267564	0.0341929
LOC120558177	XM_039799113.1	F-box only protein 2	FBXO2	-0.471888	2.42621	12.387	0.00267876	0.0342115
atl3	XM_039813739.1	Atlastin-3	ATL3	-0.232851	5.62657	12.3754	0.00268829	0.0343118
bik	XM_039792083.1	NA	NA	-0.707451	0.928633	12.3698	0.00269295	0.0343257
chrnb1	XM_039823570.1	Acetylcholine receptor subunit beta	CHRNB1	-0.287271	3.81436	12.368	0.00269442	0.0343257
orc2	XM_039815655.1	Origin recognition complex subunit 2	ORC2	0.312842	3.64606	12.3693	0.00269331	0.0343257
nup50	XM_039791994.1	Nuclear pore complex protein Nup50	NUP50	0.330754	4.80984	12.3658	0.00269627	0.034328
ankrd13d	XM_039814467.1	Ankyrin repeat domain-containing protein 13D	ANKRD13D	0.178922	5.24453	12.3618	0.00269956	0.0343484
peds1	XM_039800847.1	Plasmanylethanolamine desaturase 1	PEDS1	-0.253709	4.59518	12.3458	0.00271283	0.0344316
sncgb	XM_039787809.1	Alpha-synuclein	SNCA	-0.231146	6.39227	12.3472	0.00271164	0.0344316
LOC120551019	XM_039788112.1	NA	NA	0.191294	6.41793	12.3466	0.00271216	0.0344316
LOC120552169	XM_039789961.1	Microtubule-associated protein 4	MAP4	0.535365	2.81559	12.3491	0.00271009	0.0344316
prmt5	XM_039816724.1	Protein arginine N-methyltransferase 5	PRMT5	0.343892	5.99937	12.3402	0.00271753	0.0344685
ncoa6	XM_039799508.1	Nuclear receptor coactivator 6	NCOA6	0.478995	6.34558	12.3383	0.00271911	0.0344685
smarcc1a	XM_039805628.1	SWI/SNF complex subunit SMARCC1	SMARCC1	0.209932	7.04907	12.3279	0.00272776	0.0345567
si:ch211-117m20.4	XM_039776647.1	CUB and sushi domain-containing protein 1	CSMD1	0.501941	1.91251	12.3242	0.00273089	0.0345749
zbtb18	XM_039784031.1	Zinc finger and BTB domain-containing protein 18	ZBTB18	0.267742	5.30216	12.3218	0.00273287	0.0345786
clstn3	XM_039806547.1	Calsyntenin-3	CLSTN3	-0.170298	7.18436	12.3173	0.00273662	0.0345832
copz2	XM_039825477.1	Coatomer subunit zeta-1	COPZ1	0.329155	4.38415	12.3174	0.00273653	0.0345832
LOC120570600	XM_039819013.1	NA	NA	-0.688048	2.01511	12.3115	0.00274156	0.0346014
herc1	XM_039795852.1	Probable E3 ubiquitin-protein ligase HERC1	HERC1	0.203965	6.32563	12.3115	0.0027415	0.0346014
araf	XM_039802795.1	Serine/threonine-protein kinase A-Raf	ARAF	0.292214	4.18799	12.3096	0.00274313	0.0346014
plb1	XM_039785082.1	Phospholipase B1, membrane-associated	PLB1	-1.73313	0.560532	12.2909	0.00275894	0.0346298
atp5pd	XM_039826277.1	ATP synthase subunit d, mitochondrial	ATP5PD	-0.303117	5.0415	12.292	0.00275802	0.0346298
glula	XM_039815907.1	Glutamine synthetase	GLUL	-0.273592	8.969	12.294	0.00275635	0.0346298
cavin2b	XM_039793203.1	Caveolae-associated protein 2	CAVIN2	-0.203181	7.083	12.2975	0.00275335	0.0346298
pgm3	XM_039782672.1	Phosphoacetylglucosamine mutase	PGM3	0.211042	4.70789	12.2946	0.00275582	0.0346298
lhx4	XM_039812325.1	LIM/homeobox protein Lhx4	LHX4	0.227643	5.01684	12.3001	0.00275116	0.0346298
haus4	XM_039821451.1	HAUS augmin-like complex subunit 4	HAUS4	0.505479	2.45442	12.2971	0.00275372	0.0346298
LOC120553016	XR_005638083.1	NA	NA	0.764043	3.54998	12.291	0.00275887	0.0346298
LOC120560210	XM_039802484.1	Alpha-1-antitrypsin	SERPINA1	-0.567055	6.38418	12.2792	0.00276888	0.034712
gabra6a	XM_039814244.1	Gamma-aminobutyric acid receptor subunit alpha-6	GABRA6	0.397909	3.36584	12.2803	0.00276798	0.034712
LOC120565367	XM_039811149.1	Interferon-induced protein 44	IFI44	-0.745176	2.0864	12.2648	0.00278113	0.0347727
LOC120567130	XM_039813964.1	Myozenin-2	MYOZ2	-0.465684	2.521	12.2642	0.00278168	0.0347727
LOC120569264	XR_005640853.1	NA	NA	-0.307292	5.65602	12.2636	0.00278223	0.0347727
LOC120575697	XM_039826524.1	Neuferricin	CYB5D2	-0.299453	3.46131	12.2684	0.00277812	0.0347727
tmem41aa	XM_039817756.1	Transmembrane protein 41A	TMEM41A	0.373774	2.83872	12.2675	0.00277883	0.0347727
LOC120569556	XM_039817423.1	Arginine-hydroxylase NDUFAF5, mitochondrial	NDUFAF5	-0.266157	3.76579	12.2614	0.00278405	0.0347743
LOC120547048	XM_039782419.1	Gap junction alpha-3 protein	GJA3	-0.41291	4.21449	12.2566	0.00278821	0.0348049
scn4aa	XM_039788575.1	Sodium channel protein type 4 subunit alpha	SCN4A	0.694711	1.69015	12.2525	0.00279172	0.0348275
slc44a4	XM_039819874.1	Choline transporter-like protein 4	SLC44A4	-0.345705	3.53686	12.2505	0.00279344	0.0348277
snx18a	XM_039804607.1	Sorting nexin-18	SNX18	-0.267667	4.41856	12.2447	0.00279846	0.0348478
plod2	XM_039789557.1	Procollagen-lysine,2-oxoglutarate 5-dioxygenase 2	PLOD2	-0.213069	6.29023	12.2461	0.00279718	0.0348478
mrc2	XM_039825391.1	C-type mannose receptor 2	MRC2	0.246048	5.82183	12.2225	0.00281762	0.035065
LOC120552042	XR_005637956.1	NA	NA	-1.01641	0.503193	12.2182	0.00282139	0.0350778
LOC120546943	XM_039782211.1	Bromodomain and WD repeat-containing protein 3	BRWD3	0.598827	3.00458	12.2174	0.00282208	0.0350778
LOC120546553	XM_039781532.1	Adenylate kinase 7	AK7	-0.52083	1.55316	12.215	0.00282418	0.0350827
sez6b	XM_039777990.1	Seizure protein 6 homolog	SEZ6	-0.322333	4.39287	12.2097	0.00282877	0.0351017
ice2	XM_039809262.1	Little elongation complex subunit 2	ICE2	0.305312	3.86612	12.2082	0.00283007	0.0351017
LOC120560976	XM_039803906.1	Synphilin-1	SNCAIP	0.356754	3.46504	12.2073	0.00283087	0.0351017
ak1	XM_039780737.1	Adenylate kinase isoenzyme 1	AK1	-0.351044	9.85778	12.2008	0.00283657	0.0351511
LOC120543639	XM_039776780.1	Claudin-6	CLDN6	-0.301613	4.34849	12.1933	0.00284309	0.0351732
LOC120562211	XM_039805800.1	Ubiquitin-conjugating enzyme E2 E1	UBE2E1	-0.246386	5.59919	12.1928	0.00284351	0.0351732
mfsd2b	XM_039781820.1	Sodium-dependent lysophosphatidylcholine symporter 1	MFSD2A	0.290809	3.09285	12.1946	0.00284196	0.0351732
LOC120568757	XM_039816448.1	Voltage-dependent L-type calcium channel subunit beta-2	CACNB2	0.760253	0.779025	12.1892	0.00284673	0.0351918
lamp1b	XM_039818627.1	Lysosome-associated membrane glycoprotein 1	LAMP1	-0.246377	6.18541	12.1828	0.00285236	0.0352333
LOC120572002	XM_039821184.1	Glycogen synthase kinase-3 beta	GSK3B	0.31668	3.77315	12.1814	0.00285354	0.0352333
LOC120562796	XM_039806694.1	Myeloid cell surface antigen CD33	CD33	-0.915355	-0.379124	12.1736	0.00286046	0.0352974
ints7	XM_039781254.1	Integrator complex subunit 7	INTS7	0.270692	4.40848	12.1579	0.00287439	0.0354479
c18h1orf198	XM_039782418.1	Uncharacterized protein C1orf198	C1orf198	-0.207145	5.022	12.1551	0.00287688	0.0354572
LOC120570489	XM_039818873.1	NACHT, LRR and PYD domains-containing protein 12	NLRP12	-1.10713	0.527966	12.1354	0.00289443	0.0356114
LOC120569867	XM_039818006.1	Golgi reassembly-stacking protein 2	GORASP2	-0.299473	3.29677	12.129	0.00290012	0.0356114
rab11al	XM_039806307.1	Ras-related protein Rab-11A	RAB11A	-0.280597	4.83952	12.1307	0.00289861	0.0356114
bicc2	XM_039812686.1	Protein bicaudal C homolog 1	BICC1	-0.257942	4.20712	12.1274	0.00290158	0.0356114
LOC120569706	XM_039817726.1	Collagen alpha-2(VI) chain	COL6A2	-0.248304	5.80986	12.1316	0.00289784	0.0356114
arntl2	XM_039808822.1	Basic helix-loop-helix ARNT-like protein 1	BMAL1	0.236573	4.60771	12.1327	0.00289688	0.0356114
LOC120563924	XR_005640033.1	NA	NA	0.581975	2.07688	12.1377	0.00289234	0.0356114
gtf2a1	XM_039781263.1	Transcription initiation factor IIA subunit 1	GTF2A1	0.396462	4.00508	12.1243	0.00290435	0.035624
LOC120551617	XM_039789112.1	Protocadherin-15	PCDH15	0.397146	2.81039	12.12	0.00290826	0.0356506
lpar4	XM_039814458.1	Lysophosphatidic acid receptor 4	LPAR4	-0.362094	3.28468	12.1162	0.00291165	0.0356566
taf6	XM_039777217.1	Transcription initiation factor TFIID subunit 6	TAF6	0.207709	4.70006	12.1112	0.00291617	0.0356566
kif22	XM_039788067.1	Kinesin-like protein KIF22	KIF22	0.249231	5.02102	12.1098	0.00291747	0.0356566
helq	XM_039780245.1	Helicase POLQ-like	HELQ	0.368914	2.80116	12.1139	0.0029137	0.0356566
LOC120566809	XM_039813463.1	NLR family CARD domain-containing protein 3	NLRC3	0.50505	2.0371	12.1125	0.00291502	0.0356566
upp2	XM_039818611.1	Uridine phosphorylase 2	UPP2	-0.388602	4.65401	12.1015	0.00292493	0.0357087
kcnj11	XM_039808227.1	ATP-sensitive inward rectifier potassium channel 11	KCNJ11	-0.321722	5.47842	12.1012	0.00292522	0.0357087
haus3	XM_039822751.1	HAUS augmin-like complex subunit 3	HAUS3	0.290596	3.79632	12.0861	0.00293889	0.0358541
uggt1	XM_039786124.1	UDP-glucose:glycoprotein glucosyltransferase 1	UGGT1	0.248068	6.33108	12.0755	0.00294863	0.0359515
flcn	XM_039805893.1	Folliculin	FLCN	-0.220678	4.53635	12.071	0.00295267	0.0359615
LOC120558174	XM_039799111.1	Ubinuclein-2	UBN2	0.366583	3.79414	12.0707	0.00295297	0.0359615
med24	XM_039788602.1	Mediator of RNA polymerase II transcription subunit 24	MED24	0.197107	4.73869	12.0463	0.00297541	0.0361702
dhx9	XM_039816052.1	ATP-dependent RNA helicase A	DHX9	0.248426	5.65032	12.0464	0.0029753	0.0361702
add2	XM_039803034.1	Beta-adducin	ADD2	0.290595	5.76617	12.0498	0.0029722	0.0361702
plxnb3	XM_039800788.1	Plexin-B3	PLXNB3	0.902728	0.436809	12.0414	0.00297991	0.0362033
plcd3a	XM_039824365.1	1-phosphatidylinositol 4,5-bisphosphate phosphodiesterase delta-3	PLCD3	-0.249035	4.91135	12.0344	0.0029864	0.0362176
tigara	XM_039809721.1	Fructose-2,6-bisphosphatase TIGAR	TIGAR	0.328486	2.92823	12.0356	0.00298534	0.0362176
LOC120575016	XM_039825578.1	Transportin-2	TNPO2	0.402006	5.48409	12.0369	0.00298412	0.0362176
LOC120557520	XM_039797929.1	E3 ubiquitin-protein ligase TRIM35	TRIM35	-0.627586	1.64011	12.0225	0.00299751	0.0363209
cdh1	XM_039783645.1	Cadherin-3	CDH3	-0.250096	7.34036	12.0214	0.00299847	0.0363209
atp8b2	XM_039806768.1	Phospholipid-transporting ATPase ID	ATP8B2	-0.538982	1.51981	12.0139	0.0030055	0.0363792
zgc:85843	XM_039815839.1	Transmembrane 6 superfamily member 2	TM6SF2	-0.285256	6.65551	12.0106	0.00300862	0.0363792
hykk.2	XM_039812226.1	Hydroxylysine kinase	HYKK	0.563976	3.437	12.0124	0.00300689	0.0363792
LOC120548156	XM_039784215.1	Glutathione S-transferase omega-1	GSTO1	-0.381044	4.01952	11.9961	0.00302215	0.0364996
lars2	XM_039806866.1	Leucine--tRNA ligase, mitochondrial	LARS2	0.22723	4.39834	11.9974	0.00302095	0.0364996
zeb2b	XM_039793121.1	Zinc finger E-box-binding homeobox 2	ZEB2	0.203257	5.5796	11.9904	0.00302755	0.0365346
erlec1	XM_039784255.1	Endoplasmic reticulum lectin 1	ERLEC1	0.229015	4.79749	11.9893	0.00302861	0.0365346
LOC120554055	XM_039792652.1	Sodium/potassium-transporting ATPase subunit alpha-1	ATP1A1	-0.46835	7.29345	11.9834	0.00303412	0.0365507
doc2d	XM_039802836.1	Double C2-like domain-containing protein beta	DOC2B	-0.283201	3.6229	11.9838	0.00303377	0.0365507
jph3a	XM_039795870.1	Junctophilin-3	JPH3	0.321364	3.85973	11.9822	0.00303531	0.0365507
capn12	XM_039819045.1	Calpain-1 catalytic subunit	CAPN1	-0.245986	5.75626	11.9781	0.00303915	0.0365528
haspin	XM_039808394.1	Serine/threonine-protein kinase haspin	HASPIN	0.266466	3.97758	11.9763	0.00304085	0.0365528
polrmt	XM_039811361.1	DNA-directed RNA polymerase, mitochondrial	POLRMT	0.571297	3.65849	11.9795	0.00303779	0.0365528
LOC120556512	XM_039796156.1	Golgi apparatus protein 1	GLG1	0.502179	2.98374	11.973	0.00304401	0.0365693
LOC120545639	XM_039780175.1	Eukaryotic translation initiation factor 4 gamma 1	EIF4G1	0.20408	7.15299	11.9686	0.00304817	0.0365977
LOC120566128	XM_039812400.1	E3 ubiquitin-protein ligase TRIM39	TRIM39	-0.836736	1.26852	11.9417	0.00307375	0.0368616
si:dkey-12l12.1	XM_039789535.1	NA	NA	-0.358245	4.29803	11.9421	0.0030734	0.0368616
LOC120564950	XM_039810257.1	Histone PARylation factor 1	HPF1	0.365041	3.32996	11.9383	0.00307702	0.0368791
zgc:86896	XM_039825574.1	Actin-related protein 2/3 complex subunit 1A	ARPC1A	-0.348455	6.71616	11.9342	0.00308095	0.0369047
LOC120556048	XM_039795403.1	ATP-binding cassette sub-family C member 12	ABCC12	0.634064	1.81776	11.9266	0.00308832	0.0369713
mark4a	XM_039777064.1	MAP/microtubule affinity-regulating kinase 4	MARK4	0.456845	3.11681	11.9162	0.00309832	0.0370692
LOC120562667	XM_039806504.1	Sulfotransferase 2B1	SULT2B1	-0.261045	5.17592	11.9049	0.00310927	0.0371671
taok3a	XM_039802553.1	Serine/threonine-protein kinase TAO3	TAOK3	0.278676	4.25951	11.904	0.00311013	0.0371671
prkag3a	XM_039792643.1	5'-AMP-activated protein kinase subunit gamma-1	PRKAG1	0.285897	3.65858	11.8936	0.00312028	0.0372231
ccne2	XM_039804890.1	G1/S-specific cyclin-E2	CCNE2	0.379255	3.11532	11.8953	0.00311857	0.0372231
LOC120559027	XM_039800451.1	Adhesion G protein-coupled receptor L1	ADGRL1	0.593189	1.37949	11.8968	0.00311716	0.0372231
ccser2a	XM_039783662.1	Serine-rich coiled-coil domain-containing protein 2	CCSER2	-0.259123	5.02382	11.8851	0.00312853	0.037299
LOC120571341	XM_039820232.1	Epsin-2	EPN2	0.310671	4.96887	11.8833	0.00313029	0.037299
LOC120557369	XM_039797632.1	Poly(rC)-binding protein 2	PCBP2	0.178906	6.4953	11.8805	0.00313304	0.03731
paqr5b	XM_039795182.1	Membrane progestin receptor gamma	PAQR5	-0.363801	2.80157	11.8733	0.00314006	0.0373718
LOC120554004	XM_039792552.1	von Willebrand factor D and EGF domain-containing protein	VWDE	0.400324	3.4341	11.871	0.00314239	0.0373778
gk	XM_039793136.1	Glycerol kinase	GK	0.429912	3.72564	11.8681	0.0031452	0.0373895
xrcc3	XM_039781394.1	DNA repair protein XRCC3	XRCC3	0.768747	0.925556	11.861	0.00315221	0.0374511
caprin1a	XM_039795034.1	Caprin-1	CAPRIN1	0.231195	6.14644	11.8553	0.00315776	0.0374952
kcnk1b	XM_039783600.1	Potassium channel subfamily K member 1	KCNK1	-0.266658	5.20675	11.8529	0.00316021	0.0375025
LOC120545493	XM_039779856.1	Proteinase-activated receptor 2	F2RL1	-0.802882	-0.148482	11.8427	0.00317025	0.0375406
prpf3	XM_039806778.1	U4/U6 small nuclear ribonucleoprotein Prp3	PRPF3	0.185299	5.36106	11.843	0.00316994	0.0375406
LOC120544448	XM_039778194.1	Histone H4 transcription factor	HINFP	0.216381	4.05171	11.8422	0.00317076	0.0375406
LOC120547238	XM_039782746.1	Zinc finger protein 235	ZNF235	0.262494	3.27485	11.844	0.00316899	0.0375406
pax1b	XM_039781032.1	Paired box protein Pax-1	PAX1	-0.649987	1.19381	11.8362	0.00317675	0.037552
acss2l	XM_039815831.1	Acetyl-coenzyme A synthetase, cytoplasmic	ACSS2	-0.33533	3.39471	11.8389	0.00317404	0.037552
polr3e	XM_039788501.1	DNA-directed RNA polymerase III subunit RPC5	POLR3E	0.278386	5.09382	11.8338	0.00317907	0.037552
LOC120568960	XM_039816726.1	Zinc finger protein 658B	ZNF658B	0.484846	2.13989	11.8347	0.00317825	0.037552
LOC120560417	XM_039802895.1	Guanine nucleotide-binding protein G(q) subunit alpha	GNAQ	-0.216474	5.29323	11.8288	0.00318406	0.0375763
ddx54	XM_039780631.1	ATP-dependent RNA helicase DDX54	DDX54	0.208181	6.45654	11.8281	0.00318481	0.0375763
fbxl15	XM_039789359.1	F-box/LRR-repeat protein 15	FBXL15	-0.257846	3.72957	11.8258	0.00318711	0.0375818
LOC120560600	XM_039803268.1	Calcium uniporter protein, mitochondrial	MCU	-0.314995	5.48276	11.8197	0.0031932	0.0375886
LOC120547096	XM_039782505.1	Breast cancer metastasis-suppressor 1-like protein	BRMS1L	0.261544	4.81526	11.8214	0.00319149	0.0375886
alg9	XM_039777078.1	Alpha-1,2-mannosyltransferase ALG9	ALG9	0.357395	3.38657	11.8201	0.00319282	0.0375886
LOC120564668	XM_039809835.1	Monoacylglycerol lipase ABHD2	ABHD2	-0.316133	4.39793	11.8134	0.00319946	0.0376251
cand2	XM_039797455.1	Cullin-associated NEDD8-dissociated protein 1	CAND1	-0.288614	4.62944	11.8113	0.00320162	0.0376251
tmtc3	XM_039807406.1	Protein O-mannosyl-transferase TMTC3	TMTC3	0.229072	5.49071	11.8111	0.00320183	0.0376251
LOC120560167	XM_039802390.1	Leukocyte surface antigen CD53	CD53	-0.471057	2.76969	11.8034	0.00320956	0.0376524
atp5if1b	XM_039786836.1	ATPase inhibitor, mitochondrial	ATP5IF1	-0.24073	6.16175	11.8033	0.00320967	0.0376524
noc2l	XM_039801926.1	Nucleolar complex protein 2 homolog	NOC2L	0.255116	5.85656	11.8039	0.00320902	0.0376524
iscu	XM_039803827.1	Iron-sulfur cluster assembly enzyme ISCU	ISCU	-0.235705	5.66697	11.8004	0.00321259	0.037665
dagla	XM_039795504.1	Diacylglycerol lipase-alpha	DAGLA	0.25873	5.01866	11.7941	0.00321887	0.037717
aga	XM_039813903.1	N(4)-(beta-N-acetylglucosaminyl)-L-asparaginase	AGA	-0.322159	4.02457	11.7854	0.00322768	0.0377986
LOC120544316	XM_039777962.1	Junctional adhesion molecule C	JAM3	-0.21077	6.01953	11.7835	0.00322965	0.0378
actc1a	XM_039781530.1	Actin, alpha cardiac muscle 1	ACTC1	-0.351901	9.66844	11.774	0.00323928	0.037891
trpa1b	XM_039790977.1	Transient receptor potential cation channel subfamily A member 1	TRPA1	-0.54792	1.62796	11.7627	0.00325076	0.0379426
paplna	XM_039786364.1	Papilin	PAPLN	-0.220349	5.08349	11.7653	0.0032481	0.0379426
vasnb	XM_039825273.1	Vasorin	VASN	0.305714	4.32511	11.7659	0.00324746	0.0379426
LOC120561107	XM_039804059.1	Rapamycin-insensitive companion of mTOR	RICTOR	0.878019	1.1822	11.7623	0.00325111	0.0379426
nppc	XM_039811759.1	C-type natriuretic peptide	NPPC	-0.672382	0.958972	11.7587	0.00325482	0.0379533
uhrf1	XM_039812009.1	E3 ubiquitin-protein ligase UHRF1	UHRF1	0.213484	5.85228	11.7566	0.00325701	0.0379533
rasgrf2a	XM_039779058.1	Ras-specific guanine nucleotide-releasing factor 2	RASGRF2	0.506382	3.33969	11.756	0.00325759	0.0379533
LOC120573582	XM_039823390.1	GRB2-associated-binding protein 1	GAB1	-0.301295	3.13804	11.7461	0.00326778	0.0380502
smtla	XM_039821718.1	Prolactin	PRL	0.690518	0.861339	11.7412	0.00327275	0.0380865
LOC120556653	XM_039796293.1	N-acylethanolamine-hydrolyzing acid amidase	NAAA	-0.362748	6.10305	11.7316	0.00328263	0.0380949
bdh1	XM_039790094.1	D-beta-hydroxybutyrate dehydrogenase, mitochondrial	BDH1	-0.327346	3.16809	11.7331	0.00328107	0.0380949
LOC120544403	XM_039778105.1	Transcriptional coactivator YAP1	YAP1	-0.269486	5.68575	11.7295	0.00328479	0.0380949
aldh5a1	XM_039805847.1	Succinate-semialdehyde dehydrogenase, mitochondrial	ALDH5A1	-0.197899	5.7274	11.7321	0.00328213	0.0380949
LOC120546087	XM_039780860.1	Dapper homolog 3	DACT3	0.230844	4.88988	11.7284	0.00328599	0.0380949
plcg1	XM_039799498.1	1-phosphatidylinositol 4,5-bisphosphate phosphodiesterase gamma-1	PLCG1	0.242278	5.22629	11.7279	0.00328652	0.0380949
hpdl	XM_039789361.1	4-hydroxyphenylpyruvate dioxygenase-like protein	HPDL	0.323813	4.00036	11.7298	0.00328446	0.0380949
si:dkey-228d14.5	XM_039782947.1	Transmembrane protein 150A	TMEM150A	-0.545939	1.95765	11.7215	0.00329313	0.0381284
mmp14a	XM_039823203.1	Matrix metalloproteinase-14	MMP14	-0.226336	6.56513	11.7224	0.00329218	0.0381284
si:ch211-210c8.6	XM_039801862.1	NA	NA	-0.281428	5.31791	11.7093	0.00330578	0.0382531
polr3d	XM_039804402.1	DNA-directed RNA polymerase III subunit RPC4	POLR3D	0.297482	4.56746	11.6999	0.00331558	0.0383448
cntn3a.1	XM_039800278.1	Contactin-4	CNTN4	0.234282	4.60115	11.6976	0.00331789	0.0383499
adm2a	XM_039792269.1	Protein ADM2	ADM2	-0.666551	0.470775	11.6957	0.00331992	0.0383516
LOC120546655	XM_039781771.1	Alpha-1-antitrypsin	SERPINA1	-1.58769	-0.0346997	11.6851	0.00333104	0.0384379
tmbim1a	XM_039816319.1	Protein lifeguard 3	TMBIM1	-0.200915	5.19352	11.685	0.00333115	0.0384379
LOC120572099	XM_039821274.1	Glutathione S-transferase theta-2B	GSTT2B	-0.31445	6.96658	11.6829	0.00333337	0.0384418
agxta	XM_039811269.1	Alanine--glyoxylate aminotransferase	AGXT	-0.36915	4.44129	11.675	0.00334167	0.0384824
si:dkey-177p2.6	XM_039786534.1	SERTA domain-containing protein 2	SERTAD2	-0.354064	3.45361	11.6706	0.00334629	0.0384824
LOC120559823	XM_039801853.1	Dual specificity protein phosphatase 7	DUSP7	-0.258567	4.64653	11.671	0.00334578	0.0384824
scg2a	XM_039791587.1	Secretogranin-2	SCG2	-0.257189	4.76728	11.6744	0.0033423	0.0384824
nav2a	XM_039794501.1	Neuron navigator 2	NAV2	0.33646	4.44885	11.6739	0.00334279	0.0384824
si:dkey-67c22.2	XM_039817870.1	NA	NA	0.209282	6.80117	11.6686	0.00334839	0.0384848
hivep2b	XM_039787042.1	Transcription factor HIVEP2	HIVEP2	-0.374576	3.99444	11.6552	0.00336258	0.0384965
LOC120549105	XM_039785746.1	NPC intracellular cholesterol transporter 2	NPC2	-0.302331	6.13002	11.6558	0.00336188	0.0384965
LOC120546829	XM_039782052.1	Transforming growth factor beta-3 proprotein	TGFB3	-0.299065	4.09168	11.6632	0.00335403	0.0384965
jph1a	XM_039790635.1	Junctophilin-1	JPH1	-0.223308	6.36175	11.6575	0.00336013	0.0384965
pprc1	XM_039784115.1	Peroxisome proliferator-activated receptor gamma coactivator-related protein 1	PPRC1	0.422544	5.92389	11.6647	0.00335248	0.0384965
rbm25b	XM_039781487.1	RNA-binding protein 25	RBM25	0.535924	6.02748	11.662	0.00335531	0.0384965
LOC120553515	XM_039792029.1	Receptor-type tyrosine-protein phosphatase R	PTPRR	1.103	-0.391718	11.6597	0.00335777	0.0384965
ankrd28b	XM_039805072.1	Serine/threonine-protein phosphatase 6 regulatory ankyrin repeat subunit A	ANKRD28	0.225116	5.36831	11.6487	0.00336946	0.0385536
LOC120558879	XM_039800205.1	Helicase MOV-10	MOV10	-1.07867	-0.367554	11.6425	0.00337606	0.0386004
LOC120554343	XM_039793189.1	NA	NA	-0.511171	2.98277	11.6395	0.00337925	0.0386004
tmem255a	XM_039813588.1	Transmembrane protein 255A	TMEM255A	-0.220164	4.7844	11.6377	0.0033811	0.0386004
brat1	XM_039800739.1	BRCA1-associated ATM activator 1	BRAT1	0.390608	2.28396	11.6392	0.00337959	0.0386004
LOC120564350	XM_039809227.1	Patatin-like phospholipase domain-containing protein 2	PNPLA2	-0.670552	2.36207	11.6151	0.00340535	0.0388556
zgc:193690	XM_039801489.1	ATP-dependent RNA helicase DDX19B	DDX19B	-0.588852	1.64272	11.5958	0.00342618	0.0388979
slc9a3.2	XM_039821228.1	Sodium/hydrogen exchanger 3	SLC9A3	-0.375017	6.27845	11.6003	0.00342125	0.0388979
gtf3c6	XM_039808424.1	General transcription factor 3C polypeptide 6	GTF3C6	-0.208373	4.32145	11.5996	0.00342205	0.0388979
ghitm	XM_039788117.1	Growth hormone-inducible transmembrane protein	GHITM	-0.195425	7.11518	11.598	0.00342382	0.0388979
LOC120560259	XM_039802531.1	Zinc finger protein 462	ZNF462	0.241176	4.20193	11.6095	0.00341141	0.0388979
cdan1	XM_039786690.1	Codanin-1	CDAN1	0.258657	3.99678	11.5998	0.00342188	0.0388979
mettl3	XM_039822057.1	N6-adenosine-methyltransferase catalytic subunit	METTL3	0.263121	4.35986	11.5968	0.00342503	0.0388979
yeats2	XM_039815718.1	YEATS domain-containing protein 2	YEATS2	0.323883	4.46249	11.6062	0.00341496	0.0388979
myo3a	XM_039789423.1	Myosin-IIIa	MYO3A	0.328596	4.05847	11.6024	0.00341901	0.0388979
idh1	XM_039818144.1	Isocitrate dehydrogenase [NADP] cytoplasmic	IDH1	-0.258076	7.19656	11.5939	0.00342827	0.0389
LOC120575328	XM_039826046.1	NA	NA	-1.32135	1.24711	11.589	0.00343348	0.0389159
rnaset2	XM_039794374.1	Ribonuclease T2	RNASET2	-0.202674	5.59259	11.5895	0.00343298	0.0389159
LOC120561801	XM_039805055.1	Protein Jumonji	JARID2	0.289251	4.41838	11.586	0.00343675	0.0389314
klhl15	XM_039790593.1	Kelch-like protein 15	KLHL15	0.460547	2.61778	11.5795	0.00344385	0.0389903
neurl4	XM_039822104.1	Neuralized-like protein 4	NEURL4	0.240755	4.98298	11.5757	0.00344795	0.039015
LOC120575616	XM_039826425.1	CAAX prenyl protease 2	RCE1	-0.745921	0.266131	11.5676	0.00345688	0.0390513
lcat	XM_039809063.1	Phosphatidylcholine-sterol acyltransferase	LCAT	-0.369043	5.67746	11.569	0.00345526	0.0390513
dcaf15	XM_039797422.1	DDB1- and CUL4-associated factor 15	DCAF15	0.194061	5.15968	11.5681	0.00345634	0.0390513
rwdd	XM_039823453.1	RWD domain-containing protein 4	RWDD4	0.252414	4.49611	11.5645	0.00346027	0.039068
LOC120563577	XM_039807818.1	NA	NA	-0.333597	5.92181	11.56	0.00346514	0.0391014
akt1s1	XM_039824330.1	Proline-rich AKT1 substrate 1	AKT1S1	-0.236739	6.07812	11.5578	0.00346752	0.0391067
wbp2nl	XM_039824150.1	WW domain-binding protein 2	WBP2	-0.179241	7.05424	11.5525	0.00347334	0.0391094
haus5	XM_039812017.1	HAUS augmin-like complex subunit 5	HAUS5	0.381126	3.40395	11.5524	0.0034735	0.0391094
kif26bb	XM_039782756.1	Kinesin-like protein KIF26A	KIF26A	0.483309	2.14994	11.5549	0.00347081	0.0391094
znf106a	XM_039786559.1	Zinc finger protein 106	ZNF106	-0.269097	8.25618	11.5466	0.00347988	0.0391166
nup35	XM_039818500.1	Nucleoporin NUP35	NUP35	0.252183	4.08614	11.548	0.00347838	0.0391166
LOC120551922	XR_005637932.1	NA	NA	0.659204	1.94321	11.5469	0.00347952	0.0391166
cd9a	XM_039808617.1	CD9 antigen	CD9	-0.204504	5.96481	11.5439	0.00348291	0.0391217
luc7l3	XM_039825336.1	Luc7-like protein 3	LUC7L3	0.31916	6.23033	11.5427	0.00348416	0.0391217
ppm1h	XM_039808562.1	Protein phosphatase 1H	PPM1H	-0.339832	4.44709	11.5318	0.00349621	0.0392355
LOC120555626	XM_039794484.1	NA	NA	-0.371964	3.25615	11.5204	0.00350885	0.0393341
smpx	XM_039790526.1	Small muscular protein	SMPX	-0.340124	4.89537	11.5206	0.00350868	0.0393341
LOC120546958	XM_039782246.1	Solute carrier family 22 member 2	SLC22A2	-0.524014	2.54204	11.5059	0.00352503	0.0393456
rnf24	XM_039798219.1	RING finger protein 24	RNF24	-0.479563	3.22329	11.5067	0.00352416	0.0393456
abraa	XM_039799187.1	Actin-binding Rho-activating protein	ABRA	-0.37414	5.20014	11.5037	0.00352755	0.0393456
mapk13	XM_039801700.1	Mitogen-activated protein kinase 13	MAPK13	-0.37208	4.01822	11.5109	0.00351944	0.0393456
npdc1a	XM_039779338.1	Neural proliferation differentiation and control protein 1	NPDC1	-0.253816	6.04219	11.5111	0.00351922	0.0393456
trabd	XM_039807795.1	TraB domain-containing protein	TRABD	0.240905	5.54838	11.5025	0.00352889	0.0393456
dus3l	XM_039821097.1	tRNA-dihydrouridine(47) synthase [NAD(P)(+)]-like	DUS3L	0.248415	4.72973	11.5023	0.00352912	0.0393456
LOC120567327	XM_039814282.1	Histone RNA hairpin-binding protein	SLBP	0.332886	4.92209	11.509	0.00352162	0.0393456
tulp4a	XM_039781665.1	Tubby-related protein 4	TULP4	0.344747	5.35337	11.5166	0.0035131	0.0393456
srsf5b	XM_039781654.1	Serine/arginine-rich splicing factor 5	SRSF5	0.367106	6.8601	11.5037	0.00352753	0.0393456
sdc2	XM_039820129.1	Syndecan-2	SDC2	-0.199265	6.28366	11.4907	0.00354212	0.0394475
LOC120564354	XM_039809235.1	ETS domain-containing protein Elk-3	ELK3	-0.197601	5.28934	11.4912	0.00354153	0.0394475
anapc1	XM_039784723.1	Anaphase-promoting complex subunit 1	ANAPC1	0.25136	4.31652	11.4876	0.00354553	0.0394641
hcfc1b	XM_039801383.1	Host cell factor 1	HCFC1	0.204364	5.77972	11.4786	0.00355567	0.0395554
usp53b	XM_039806474.1	Inactive ubiquitin carboxyl-terminal hydrolase 53	USP53	-0.304258	3.63998	11.4745	0.00356039	0.0395593
LOC120569826	XM_039817984.1	Nucleosome-remodeling factor subunit BPTF	BPTF	0.216771	5.5616	11.4756	0.00355904	0.0395593
LOC120565530	XM_039811388.1	Cytochrome c oxidase assembly factor 7	COA7	0.253713	4.51082	11.4724	0.00356274	0.0395593
plppr2b	XM_039814944.1	Phospholipid phosphatase-related protein type 5	PLPPR5	0.453389	3.10159	11.4715	0.00356376	0.0395593
lrpprc	XM_039783267.1	Leucine-rich PPR motif-containing protein, mitochondrial	LRPPRC	0.190428	7.11744	11.4646	0.00357157	0.0396245
LOC120549081	XM_039785709.1	Homeobox protein SIX1	SIX1	-0.265305	6.12535	11.4509	0.00358713	0.0397755
mta3	XM_039788411.1	Metastasis-associated protein MTA3	MTA3	0.211894	5.43013	11.4477	0.00359075	0.0397941
hspa9	XM_039813030.1	Stress-70 protein, mitochondrial	HSPA9	0.261784	7.38968	11.4456	0.0035932	0.0397997
LOC120557142	XM_039797173.1	Ubiquinol-cytochrome c reductase complex assembly factor 1	UQCC1	-0.211359	5.84963	11.4403	0.00359921	0.0398258
usp37	XM_039818821.1	Ubiquitin carboxyl-terminal hydrolase 37	USP37	0.265426	4.94708	11.4401	0.00359946	0.0398258
timm10	XM_039804657.1	Mitochondrial import inner membrane translocase subunit Tim10	TIMM10	0.295112	6.33518	11.4357	0.00360451	0.0398602
LOC120557958	XM_039798705.1	Protein S100-B	S100B	-0.461447	2.10025	11.4323	0.00360846	0.0398822
LOC120551169	XM_039788382.1	Nebulin-related-anchoring protein	NRAP	-0.271574	7.45136	11.4249	0.0036169	0.0399539
pdlim1	XM_039784395.1	PDZ and LIM domain protein 1	PDLIM1	-0.282535	5.72068	11.422	0.00362026	0.0399694
cipcb	XM_039782750.1	CLOCK-interacting pacemaker	CIPC	-0.40558	4.78245	11.4174	0.00362557	0.0399878
wipi2	XM_039825814.1	WD repeat domain phosphoinositide-interacting protein 2	WIPI2	-0.212327	5.34932	11.4172	0.00362583	0.0399878
ankrd33ab	XM_039796826.1	Ankyrin repeat domain-containing protein 33B	ANKRD33B	-0.332311	4.01847	11.4032	0.00364193	0.0400794
pigx	XM_039810133.1	Phosphatidylinositol-glycan biosynthesis class X protein	PIGX	-0.31855	4.03339	11.4053	0.0036395	0.0400794
coasy	XM_039788571.1	Bifunctional coenzyme A synthase	COASY	-0.243659	4.25041	11.4058	0.00363901	0.0400794
snta1	XM_039798889.1	Alpha-1-syntrophin	SNTA1	-0.212845	5.82874	11.4032	0.00364198	0.0400794
LOC120544929	XM_039778813.1	Glutamine synthetase	GLUL	-0.347984	3.88638	11.3964	0.00364987	0.0400823
idi1	XM_039790471.1	Isopentenyl-diphosphate Delta-isomerase 1	IDI1	-0.328599	5.16001	11.3971	0.00364905	0.0400823
stau2	XM_039790126.1	Double-stranded RNA-binding protein Staufen homolog 2	STAU2	-0.226135	6.9604	11.3962	0.00365008	0.0400823
kif23	XM_039809854.1	Kinesin-like protein KIF23	KIF23	0.195176	4.47082	11.398	0.00364802	0.0400823
LOC120551678	XM_039789168.1	Helicase SRCAP	SRCAP	0.433691	5.03082	11.3928	0.00365408	0.0401046
ncor2	XM_039804613.1	Nuclear receptor corepressor 2	NCOR2	0.394393	5.68445	11.3865	0.00366146	0.0401641
map3k7cl	XM_039777514.1	MAP3K7 C-terminal-like protein	MAP3K7CL	-0.473799	2.31432	11.3769	0.00367267	0.040229
dus1l	XM_039825643.1	tRNA-dihydrouridine(16/17) synthase [NAD(P)(+)]-like	DUS1L	0.281215	3.60094	11.3786	0.00367063	0.040229
LOC120550993	XM_039788065.1	Synembryn-A	RIC8A	0.357395	3.16461	11.3763	0.00367328	0.040229
LOC120563489	XM_039807670.1	NA	NA	-0.668786	0.172847	11.3645	0.00368717	0.0403417
ftr86	XM_039825990.1	E3 ubiquitin/ISG15 ligase TRIM25	TRIM25	-0.492063	2.35333	11.3598	0.00369274	0.0403417
LOC120568624	XM_039816252.1	Beta-1,3-galactosyltransferase 2	B3GALT2	-0.443962	1.87104	11.3604	0.00369202	0.0403417
ints8	XM_039820494.1	Integrator complex subunit 8	INTS8	0.250246	5.30817	11.3592	0.00369344	0.0403417
LOC120548959	XM_039785462.1	MAX gene-associated protein	MGA	0.515926	1.67643	11.361	0.00369125	0.0403417
alx3	XM_039799491.1	Homeobox protein aristaless-like 3	ALX3	0.392171	2.32721	11.3571	0.00369592	0.0403473
snx9b	XM_039781699.1	Sorting nexin-9	SNX9	-0.209456	6.77393	11.3544	0.00369902	0.0403575
ccdc14	XM_039793716.1	Coiled-coil domain-containing protein 14	CCDC14	0.491419	1.99184	11.3529	0.0037008	0.0403575
LOC120563246	XM_039807380.1	Sperm acrosome-associated protein 5	SPACA5B	-0.671295	4.22918	11.3506	0.00370356	0.0403661
LOC120568830	XM_039816552.1	Tissue factor	F3	-0.363222	3.10062	11.3393	0.00371698	0.0404046
zgc:101583	XM_039813374.1	Magnesium transporter NIPA2	NIPA2	-0.269628	3.4344	11.3407	0.00371528	0.0404046
si:ch211-243g18.2	XM_039778836.1	Keratin, type I cytoskeletal 18	KRT18	-0.257655	3.42823	11.3455	0.00370957	0.0404046
il6st	XM_039780856.1	Interleukin-6 receptor subunit beta	IL6ST	-0.243375	5.70619	11.3435	0.00371192	0.0404046
pwp2h	XM_039793284.1	Periodic tryptophan protein 2 homolog	PWP2	0.211926	6.03927	11.3425	0.00371311	0.0404046
LOC120568300	XM_039815709.1	Guanine nucleotide-binding protein G(olf) subunit alpha	GNAL	0.406228	3.06058	11.3373	0.00371934	0.0404088
fuca2	XM_039787050.1	Plasma alpha-L-fucosidase	FUCA2	-0.253301	3.72322	11.3328	0.00372466	0.0404236
heatr5b	XM_039783758.1	HEAT repeat-containing protein 5B	HEATR5B	0.259847	4.62556	11.3344	0.00372275	0.0404236
zgc:101663	XM_039800668.1	Alpha-1,3-mannosyl-glycoprotein 4-beta-N-acetylglucosaminyltransferase C	MGAT4C	-0.274815	3.8119	11.3269	0.00373172	0.0404788
mgaa	XM_039785459.1	MAX gene-associated protein	MGA	1.03439	0.16316	11.3067	0.00375587	0.0407191
klhl36	XM_039809398.1	Kelch-like protein 36	KLHL36	-0.225824	4.28448	11.2901	0.00377582	0.0409137
pde6gb	XM_039787681.1	Retinal rod rhodopsin-sensitive cGMP 3',5'-cyclic phosphodiesterase subunit gamma	PDE6G	-0.273996	4.01114	11.2864	0.00378035	0.0409411
akap12b	XM_039780932.1	A-kinase anchor protein 12	AKAP12	-0.201567	7.23162	11.2837	0.00378353	0.0409539
zgc:85932	XM_039792533.1	Calpain-9	CAPN9	-0.233072	4.22053	11.2789	0.00378943	0.0409744
tk1	XM_039815170.1	Thymidine kinase, cytosolic	TK1	0.254061	5.26654	11.2803	0.0037877	0.0409744
LOC120554625	XR_005638538.1	Ras-related protein Ral-B	RALB	0.378673	3.86057	11.2749	0.0037942	0.0410043
LOC120544660	XM_039778564.1	Lysophosphatidic acid receptor 6	LPAR6	-0.406731	2.1086	11.2684	0.00380216	0.0410168
evpla	XM_039804003.1	Envoplakin	EVPL	-0.38295	6.62449	11.2659	0.00380518	0.0410168
ampd1	XM_039801728.1	AMP deaminase 1	AMPD1	-0.279046	9.66626	11.2686	0.00380195	0.0410168
ndufb10	XM_039823910.1	NADH dehydrogenase [ubiquinone] 1 beta subcomplex subunit 10	NDUFB10	-0.265051	6.56492	11.2657	0.0038054	0.0410168
prpf4bb	XM_039790090.1	Serine/threonine-protein kinase PRP4 homolog	PRPF4B	0.310113	5.75241	11.2685	0.00380204	0.0410168
LOC120547720	XM_039783339.1	Lysosomal Pro-X carboxypeptidase	PRCP	-0.218242	4.07023	11.2589	0.0038138	0.041049
timeless	XM_039799098.1	Protein timeless homolog	TIMELESS	0.278254	4.12953	11.261	0.00381111	0.041049
tmco3	XM_039796126.1	Transmembrane and coiled-coil domain-containing protein 3	TMCO3	0.388871	3.36017	11.2584	0.0038144	0.041049
fam102aa	XM_039803503.1	Early estrogen-induced gene 1 protein	EEIG1	-0.297997	2.89377	11.2516	0.00382268	0.0410536
plbd2	XM_039802320.1	Putative phospholipase B-like 2	PLBD2	-0.251653	6.98764	11.2533	0.0038206	0.0410536
tspan2a	XM_039797471.1	CD81 antigen	CD81	-0.234899	4.72682	11.2498	0.00382487	0.0410536
sec24d	XM_039823205.1	Protein transport protein Sec24D	SEC24D	0.187631	6.9182	11.2505	0.003824	0.0410536
LOC120574734	XM_039825142.1	Proteasome activator complex subunit 3	PSME3	0.386253	6.03968	11.2502	0.00382433	0.0410536
LOC120565245	XM_039810867.1	3-mercaptopyruvate sulfurtransferase	MPST	-0.39387	4.46664	11.2461	0.00382946	0.0410813
ppt1	XM_039820001.1	Palmitoyl-protein thioesterase 1	PPT1	-0.252689	5.66298	11.2405	0.00383629	0.041133
mybpha	XM_039800217.1	Myosin-binding protein H	MYBPH	-0.307363	5.20049	11.2267	0.00385334	0.0412407
rabepk	XM_039779991.1	Rab9 effector protein with kelch motifs	RABEPK	-0.30333	3.25198	11.2279	0.00385184	0.0412407
mrps6	XM_039784102.1	Small ribosomal subunit protein bS6m	MRPS6	-0.250823	5.2732	11.2225	0.00385843	0.0412407
c13h6orf136	XM_039821042.1	Uncharacterized protein C6orf136	C6orf136	0.281024	3.78508	11.2234	0.00385737	0.0412407
slitrk4	XM_039813713.1	SLIT and NTRK-like protein 4	SLITRK4	0.452422	3.48775	11.2301	0.00384905	0.0412407
LOC120544345	XM_039777998.1	Tyrosinase	TYR	0.499558	2.87	11.2233	0.0038575	0.0412407
spock2	XM_039784344.1	Testican-2	SPOCK2	-0.204446	6.32708	11.219	0.00386278	0.0412484
ehmt2	XM_039819868.1	Histone-lysine N-methyltransferase EHMT2	EHMT2	0.238104	4.65464	11.2171	0.00386521	0.0412484
polq	XM_039803532.1	DNA polymerase theta	POLQ	0.484674	2.06007	11.2184	0.00386353	0.0412484
oat	XM_039789364.1	Ornithine aminotransferase, mitochondrial	OAT	-0.260769	7.56457	11.2114	0.00387223	0.0412909
ano10b	XM_039809287.1	Anoctamin-10	ANO10	-0.219033	5.07598	11.209	0.00387525	0.0412909
exosc10	XM_039800738.1	Exosome complex component 10	EXOSC10	0.187655	5.56202	11.2092	0.00387503	0.0412909
klf3	XM_039803738.1	Krueppel-like factor 3	KLF3	-0.266363	4.55151	11.1975	0.00388962	0.0414224
LOC120563761	XM_039808150.1	AP-3 complex subunit beta-2	AP3B2	0.275484	5.10184	11.1884	0.00390093	0.0414358
tbc1d22a	XM_039791347.1	TBC1 domain family member 22B	TBC1D22B	0.303675	3.2112	11.1884	0.00390101	0.0414358
col4a5	XM_039822541.1	Collagen alpha-1(IV) chain	COL4A1	0.307143	7.12219	11.1898	0.00389919	0.0414358
brip1	XM_039821859.1	Fanconi anemia group J protein	BRIP1	0.402416	2.94604	11.1886	0.00390077	0.0414358
LOC120549222	XR_005637355.1	Protein TUNAR	TUNAR	0.633028	2.28708	11.1903	0.00389863	0.0414358
rnf167	XM_039777872.1	E3 ubiquitin-protein ligase RNF167	RNF167	-0.191653	5.95692	11.1802	0.0039112	0.0414794
snrpa	XM_039823583.1	U1 small nuclear ribonucleoprotein A	SNRPA	0.2312	5.45266	11.1804	0.00391104	0.0414794
si:ch211-272n13.3	XM_039808250.1	Ankyrin repeat domain-containing protein 26	ANKRD26	0.415798	3.90287	11.1813	0.00390991	0.0414794
hmgcra	XM_039804454.1	3-hydroxy-3-methylglutaryl-coenzyme A reductase	HMGCR	-0.725146	5.31172	11.1677	0.00392695	0.0415817
LOC120544218	XM_039777841.1	Deoxycytidine kinase	DCK	0.483466	2.36951	11.1684	0.00392612	0.0415817
LOC120572626	XM_039821947.1	Zinc finger protein 214	ZNF214	0.892245	-0.234657	11.168	0.00392657	0.0415817
vgll2a	XM_039780987.1	Transcription cofactor vestigial-like protein 2	VGLL2	-0.389615	3.78748	11.1627	0.00393336	0.0416213
myo1d	XM_039788246.1	Unconventional myosin-Id	MYO1D	0.579309	2.06741	11.1616	0.00393476	0.0416213
bdh2	XM_039801737.1	Dehydrogenase/reductase SDR family member 6	BDH2	-0.293034	4.41807	11.1566	0.00394108	0.0416451
wdr24	XM_039787709.1	GATOR2 complex protein WDR24	WDR24	0.286124	3.94828	11.157	0.00394049	0.0416451
pef1	XM_039820612.1	Peflin	PEF1	-0.283625	5.0026	11.154	0.00394437	0.0416584
cpxm2	XM_039789323.1	Inactive carboxypeptidase-like protein X2	CPXM2	-0.685111	1.0527	11.143	0.00395836	0.0417038
klf4	XM_039780756.1	Krueppel-like factor 4	KLF4	-0.678134	2.67607	11.1475	0.00395261	0.0417038
LOC120572925	XM_039822449.1	Coxsackievirus and adenovirus receptor	CXADR	-0.63087	2.64446	11.141	0.00396091	0.0417038
LOC120547270	XM_039782797.1	Uncharacterized protein KIAA0408	KIAA0408	-0.491871	6.98797	11.142	0.00395957	0.0417038
idua	XM_039803875.1	Alpha-L-iduronidase	IDUA	-0.357809	3.36076	11.1434	0.00395776	0.0417038
LOC120546774	XM_039781961.1	Clathrin heavy chain 1	CLTC	0.198486	7.22087	11.1459	0.00395464	0.0417038
eloa	XM_039819290.1	Elongin-A	ELOA	0.239433	5.04124	11.1367	0.00396639	0.0417399
lrrc18b	XM_039788971.1	Leucine-rich repeat-containing protein 18	LRRC18	-1.26108	-0.0244364	11.1346	0.00396901	0.041746
LOC120573245	XM_039822843.1	Receptor-type tyrosine-protein phosphatase beta	PTPRB	-0.22737	3.92509	11.1313	0.00397329	0.0417696
LOC120566710	XM_039813311.1	Zinc finger CCHC domain-containing protein 7	ZCCHC7	0.321606	3.40286	11.1283	0.00397711	0.0417883
acp5a	XM_039795222.1	Tartrate-resistant acid phosphatase type 5	ACP5	-0.485722	5.70609	11.1205	0.00398706	0.0418283
c18h3orf33	XM_039822474.1	Protein C3orf33	C3orf33	-0.449225	2.1047	11.122	0.00398522	0.0418283
dscc1	XM_039806670.1	Sister chromatid cohesion protein DCC1	DSCC1	0.353627	2.84337	11.121	0.00398642	0.0418283
tbc1d7	XM_039811183.1	TBC1 domain family member 7	TBC1D7	-0.273836	3.80736	11.1022	0.00401066	0.0420543
ero1a	XM_039795799.1	ERO1-like protein alpha	ERO1A	-0.586802	2.49719	11.0966	0.00401797	0.0421094
arhgef38	XM_039800078.1	Rho guanine nucleotide exchange factor 38	ARHGEF38	-0.50821	2.88819	11.094	0.00402133	0.0421231
si:zfos-932h1.3	XM_039791530.1	Zinc finger protein 345	ZNF345	0.429121	1.93332	11.0863	0.00403124	0.0422052
tbc1d15	XM_039808066.1	TBC1 domain family member 15	TBC1D15	-0.252206	4.47822	11.0845	0.00403371	0.0422094
lmnb2	XM_039810705.1	Lamin-B2	LMNB2	0.242589	6.60808	11.0798	0.00403974	0.0422509
LOC120557573	XM_039798058.1	Transcription initiation factor TFIID subunit 4	TAF4	0.33589	4.54257	11.0782	0.00404186	0.0422515
sdc4	XM_039797008.1	Syndecan-4	SDC4	-0.294193	4.1894	11.0687	0.00405427	0.0423595
p2rx1	XM_039778389.1	P2X purinoceptor 1	P2RX1	-0.379876	2.69124	11.0577	0.00406865	0.0424881
pttg1ipb	XM_039817087.1	Pituitary tumor-transforming gene 1 protein-interacting protein	PTTG1IP	-0.406359	3.62608	11.0511	0.00407733	0.0425243
enpp1	XM_039781402.1	Ectonucleotide pyrophosphatase/phosphodiesterase family member 1	ENPP1	-0.202535	5.13564	11.0488	0.00408044	0.0425243
rab11fip1b	XM_039780361.1	Rab11 family-interacting protein 1	RAB11FIP1	0.305531	2.98678	11.049	0.00408018	0.0425243
LOC120552716	XM_039790939.1	Kinesin-1 heavy chain	KIF5B	0.649571	0.608613	11.0524	0.00407566	0.0425243
LOC120546652	XM_039781765.1	E3 ubiquitin-protein ligase TRIM35	TRIM35	-1.09142	-0.190899	11.0465	0.00408348	0.0425289
sin3b	XM_039812015.1	Paired amphipathic helix protein Sin3a	SIN3A	0.23951	4.55056	11.0453	0.00408504	0.0425289
hdac1	XM_039821063.1	Histone deacetylase 1	HDAC1	0.230207	6.97758	11.0425	0.0040887	0.0425453
cxcl12a	XM_039783580.1	NA	NA	-0.363554	5.12103	11.0407	0.00409115	0.0425493
LOC120572701	XM_039822062.1	Sarcolipin	SLN	-0.387484	3.61811	11.0386	0.00409385	0.0425556
enosf1	XM_039789988.1	Mitochondrial enolase superfamily member 1	ENOSF1	-0.351494	3.66988	11.03	0.00410529	0.0426529
megf6b	XM_039799145.1	Multiple epidermal growth factor-like domains protein 6	MEGF6	0.248838	5.24275	11.024	0.00411327	0.0427141
asns	XM_039820392.1	Asparagine synthetase [glutamine-hydrolyzing]	ASNS	-0.487842	4.06987	11.0206	0.00411774	0.0427193
LOC120549483	XM_039786435.1	Protein unc-79 homolog	UNC79	0.430298	4.70501	11.0205	0.00411795	0.0427193
itga9	XM_039784109.1	Integrin alpha-9	ITGA9	0.184255	5.24353	11.0129	0.00412803	0.0428021
LOC120574443	XM_039824707.1	Splicing factor U2AF 65 kDa subunit	U2AF2	0.798761	0.459482	11.0109	0.00413074	0.0428085
setd1ba	XM_039779747.1	Histone-lysine N-methyltransferase SETD1B	SETD1B	0.503808	3.96522	11.0055	0.00413797	0.0428449
LOC120571998	XM_039821178.1	ATP-dependent DNA helicase PIF1	PIF1	1.16705	1.78691	11.0051	0.00413844	0.0428449
ebf1a	XM_039813783.1	Transcription factor COE1	EBF1	0.238837	4.7569	11.0029	0.00414139	0.0428538
zranb3	XM_039793478.1	DNA annealing helicase and endonuclease ZRANB3	ZRANB3	-0.506778	2.07812	10.9999	0.00414538	0.0428734
stbd1	XM_039780330.1	Starch-binding domain-containing protein 1	STBD1	0.337087	4.02642	10.9981	0.00414786	0.0428773
oard1	XM_039801870.1	ADP-ribose glycohydrolase OARD1	OARD1	-0.31796	3.72402	10.9907	0.00415785	0.0429444
LOC120561859	XM_039805169.1	Carcinoembryonic antigen-related cell adhesion molecule 5	CEACAM5	2.30582	4.13494	10.9902	0.00415855	0.0429444
LOC120574878	XM_039825366.1	Lipid droplet assembly factor 1	LDAF1	-0.660675	0.851073	10.9613	0.0041976	0.0430238
LOC120556673	XM_039796318.1	F-box only protein 2	FBXO2	-0.505385	2.20825	10.9731	0.00418154	0.0430238
pard6a	XM_039809314.1	Partitioning defective 6 homolog alpha	PARD6A	-0.356511	3.02846	10.9646	0.00419316	0.0430238
si:rp71-17i16.4	XM_039799661.1	Troponin C, skeletal muscle	TNNC2	-0.290342	6.46813	10.9595	0.00420012	0.0430238
LOC120560807	XM_039803669.1	NA	NA	-0.255534	4.83933	10.9805	0.0041716	0.0430238
atp8b1	XM_039780331.1	Phospholipid-transporting ATPase IC	ATP8B1	-0.24879	4.73751	10.9707	0.00418482	0.0430238
tspan3b	XM_039795629.1	Tetraspanin-3	TSPAN3	-0.204693	4.89928	10.9677	0.00418891	0.0430238
tead3a	XM_039800226.1	Transcriptional enhancer factor TEF-5	TEAD3	-0.188709	6.49803	10.9806	0.00417143	0.0430238
LOC120551287	XM_039788583.1	cAMP-dependent protein kinase type I-alpha regulatory subunit	PRKAR1A	-0.18746	6.83973	10.9719	0.00418328	0.0430238
laptm4a	XM_039781203.1	Lysosomal-associated transmembrane protein 4A	LAPTM4A	-0.178683	6.04147	10.962	0.0041966	0.0430238
sept2	XM_039816367.1	Septin-2	SEPTIN2	0.197218	6.21342	10.9762	0.00417734	0.0430238
LOC120562315	XM_039805978.1	F-actin-uncapping protein LRRC16A	CARMIL1	0.230128	4.57351	10.9638	0.00419425	0.0430238
b3galt2	XM_039811623.1	Beta-1,3-galactosyltransferase 2	B3GALT2	0.279116	5.12382	10.9719	0.00418317	0.0430238
chd6	XM_039797126.1	Chromodomain-helicase-DNA-binding protein 6	CHD6	0.299922	3.87461	10.9581	0.00420201	0.0430238
dnajc2	XM_039791654.1	DnaJ homolog subfamily C member 2	DNAJC2	0.304882	5.98827	10.9668	0.00419013	0.0430238
anks1ab	XM_039798295.1	Ankyrin repeat and SAM domain-containing protein 1A	ANKS1A	0.31751	4.42528	10.9597	0.00419978	0.0430238
slc45a2	XM_039779841.1	Membrane-associated transporter protein	SLC45A2	0.370831	3.58046	10.9721	0.00418297	0.0430238
LOC120557249	XM_039797396.1	Protein FAM107B	FAM107B	-0.693795	0.071931	10.9335	0.00423567	0.0432386
[truncated: 261 more rows]

## Sheet: D. Candidate maternal genes
Table S5: A table presenting the expression patterns of 28 genes in zebrafish, spanning from the zygote stage to the early larval stage. The final column displays the average expression levels of these genes in the E. perch unfertilized egg transcriptome.
Six genes, highlighted in the table, show notably high expression levels (>100 TPM) in E. perch eggs, compared to zebrafish.
Gene_id	zygote	cleavage 2-cell	blastula 128-cell	blastula 1k-cell	blastula dome	gastrula 50%-epiboly	gastrula shield	gastrula 75%-epiboly	segmentation 1-4 somites	segmentation 14-19 somites	segmentation 20-25 somites	pharyngula prim-5	pharyngula prim-15	pharyngula prim-25	hatching long-pec	larval protruding mouth	larval day 4	larval day 5		AVERAGE TPM E. PERCH EGGS
pde6c	1			0.7	2	1			3	1	1	2	1		1	132	157	164		10
eef2k			1		0.7	1	0.9	6	15	16	27	43	89	65	93	58	61	70		11.09
bcar3				3	7	42	34	31	19	13	16	15	14	12	11	10	12	12		12.1
gpx3													0.9	0.6	2	4	10	8		14.8
ccpg1		0.9	5	6	4	1		1		0.9				1	1	2	5	4		15.06
erg28									2	2	3	3	3	2	0.8	3	5	0.9		15.88
calcoco2					0.6	0.8		0.6	1	0.9	1	1	2	2	2	4	6	12		16.25
dhcr24	2	6	15	15	8	2	2	1			1	7	7	2	5	7	10	5		19
hgh1		0.5	6	7	4	4	4	7	17	18	16	10	5	6	3	5	3	4		19.4
rtcb		0.5	2	2	3	4	5	9	19	21	26	29	26	30	21	23	27	23		20.42
sinhcaf	1	1	6	4	2	1	0.6	3	3	4	5	5	8	11	11	10	14	20		20.99
hk1						11	15	18	55	46	70	60	48	45	40	58	46	35		21.07
malt1		1	3	3	3	1	0.8	0.7	3	2	3	4	3	2	2	3	3	3		24
jarid2a			2			2	2	3	5	5	6	7	9	10	12	13	12	11		24.6
gtpbp2b									4	3	3	4	5	7	7	9	15	14		37.54
pkp3a					3	40	62	86	28	21	33	47	54	38	53	58	64	55		39.24
fkbp9					0.9	4	9	31	162	221	221	158	122	114	76	48	19	10		41.8
nfe2l2a	0.6			0.5	0.7			0.6	2	2	4	8	12	12	22	50	64	73		52.4
cebpd						3	0.6	6	14	17	19	32	34	36	93	295	365	635		54
mcm6				2	14	68	87	143	259	204	220	229	158	113	67	41	42	33		64.89
tp53inp1	1		3	3	19	18	16	8	15	15	22	23	24	31	34	35	36	47		86.9
ppt2	1	4	7	3	4	4	7	12	20	20	27	20	24	25	21	16	18	16		90
crtac1a					3	3	3	0.5	0.8	3	11	2	1	7	1	2	4	11		142
slc16a7		1	2	3	2	0.5										4	4	6		155
kdr							0.7	3	2	0.9	2	4	2	2	2	3	4	4		362
cox5b											3				3	22	32	36		443
cald1b						0.8	1									9	12	11		455
bin2a					19	12	7		0.8	1	3	10	10	6	9	40	47	29		542
