# Supplementary material for: Dynamic interplay of maternal and paternal contributions to offspring phenotype in Eurasian perch
Source: BMC Biol. 2026 Apr 20;24:129. doi: 10.1186/s12915-026-02602-x (PMC13224677; doi:10.1186/s12915-026-02602-x)
Supplement: Supplementary file 4 — Additional file 4: General RNA-seq Statistics. Duplnt: Intercept value from DupRadar; % Dups: Mark Duplicates—Percent Duplication; M Aligned: Reads Aligned (millions); % Alignable: % Alignable reads; % Proper Pairs: % Reads mapped in proper pairs; Error rate: Error rate: mismatches (NM) / bases mapped (CIGAR); M Non-Primary: Non-primary alignments (millions); % Mapped: % Mapped Reads; % Proper Pairs: % Properly Paired Reads; M Total seqs: Total sequences in the bam file (millions); M Reads Mapped: Reads Mapped in the bam file (millions). [file 12915_2026_2602_MOESM4_ESM.xlsx]

## Sheet: Sheet1
Additional file 4: General RNA-seq Statistics. Duplnt:Intercept value from DupRadar; % Dups:Mark Duplicates - Percent Duplication; M Aligned: Reads Aligned (millions); % Alignable: % Alignable reads; % Proper Pairs: % Reads mapped in proper pairs; Error rate: Error rate: mismatches (NM) / bases mapped (CIGAR); M Non-Primary: Non-primary alignments (millions); % Mapped: % Mapped Reads; % Proper Pa…
Sample Name	dupInt	% Dups	5'-3' bias	M Aligned	% Alignable	% Proper Pairs	Error rate	M Non-Primary	M Reads Mapped	% Mapped	% Proper Pairs	M Total seqs	M Reads Mapped
1DD	0.001	0.29	1.26	21.3	0.871	0.563	0.0025	3.6	42.6	0.892	0.892	47.7	46.1
1DW	0.0013	0.321	1.3	26.1	0.898	0.551	0.0026	4.5	52.2	0.916	0.916	57	56.7
1WD	0.0011	0.274	1.28	23	0.891	0.591	0.0027	3.6	46	0.911	0.911	50.4	49.6
1WW	0.0011	0.271	1.3	25.6	0.897	0.595	0.0029	4.2	51.1	0.918	0.918	55.7	55.4
2DD	0.001	0.276	1.28	22.8	0.908	0.597	0.0025	3.6	45.5	0.925	0.924	49.2	49.1
2DW	0.0012	0.309	1.28	27.2	0.899	0.564	0.0027	4.5	54.4	0.918	0.918	59.3	58.9
2WD	0.0011	0.288	1.24	22	0.879	0.572	0.0028	3.5	44.1	0.9	0.9	49	47.6
2WW	0.0011	0.269	1.27	23.8	0.894	0.598	0.0029	3.8	47.6	0.915	0.915	52	51.4
3DD	0.001	0.293	1.25	27	0.887	0.576	0.0026	4	54	0.908	0.907	59.5	58
3DW	0.0013	0.318	1.25	26.3	0.886	0.554	0.0027	4.1	52.6	0.907	0.907	58	56.7
3WD	0.001	0.26	1.26	24.6	0.899	0.608	0.0028	3.9	49.2	0.92	0.92	53.4	53.1
3WW	0.0011	0.272	1.24	22.8	0.89	0.59	0.0028	3.8	45.6	0.911	0.911	50	49.3
4DD	0.0011	0.279	1.27	25.6	0.894	0.591	0.0026	3.9	51.2	0.914	0.914	56	55.2
4DW	0.0012	0.301	1.2	25.9	0.886	0.568	0.0027	4	51.8	0.907	0.906	57.1	55.7
4WD	0.001	0.278	1.29	22.5	0.901	0.591	0.0026	3.6	44.9	0.918	0.918	48.9	48.5
4WW	0.001	0.279	1.28	22.3	0.898	0.59	0.0029	3.5	44.6	0.916	0.916	48.7	48.2
5DD	0.001	0.265	1.25	21.9	0.898	0.605	0.0026	3.3	43.9	0.917	0.917	47.9	47.1
5DW	0.0009	0.252	1.27	21.8	0.903	0.618	0.0027	3.4	43.7	0.922	0.922	47.3	47
5WD	0.001	0.255	1.26	22.6	0.907	0.616	0.0027	3.6	45.2	0.926	0.926	48.8	48.8
5WW	0.0008	0.245	1.28	21.9	0.905	0.623	0.003	3.5	43.8	0.925	0.924	47.4	47.3
6DD	0.001	0.278	1.29	26.5	0.912	0.598	0.0029	4.3	53.1	0.929	0.929	57.1	57.4
6DW	0.0011	0.318	1.26	32.1	0.904	0.56	0.0026	5.2	64.3	0.922	0.922	69.7	69.5
6WD	0.0012	0.298	1.19	28.2	0.896	0.575	0.0027	4.5	56.3	0.916	0.916	61.5	60.8
6WW	0.0011	0.281	1.27	26.3	0.906	0.593	0.0029	4.2	52.7	0.924	0.924	57	56.9
