# Supplementary material for: Dynamic interplay of maternal and paternal contributions to offspring phenotype in Eurasian perch
Source: BMC Biol. 2026 Apr 20;24:129. doi: 10.1186/s12915-026-02602-x (PMC13224677; doi:10.1186/s12915-026-02602-x)
Supplement: Supplementary file 6 — Additional file 6: Full statistical results for zootechnical traits, including linear mixed-effects models and generalized linear mixed-effects models with post hoc comparisons. [file 12915_2026_2602_MOESM6_ESM.xlsx]

## Sheet: Sheet1
Additional file 6: Full statistical results for zootechnical traits, including linear mixed-effects models and generalized linear mixed-effects models with post hoc comparisons.
TRAIT	CONTRAST	ESTIMATE	Standard error (SE)	Degree of freedon (df)*	t.ratio	p.value		*Degrees-of-freedom method: kenward-roger
WEIGHT AT MOUTH OPENING	DD-WD	0.187	0.0746	10	2.503	0.0313
	DW-WW	0.148	0.0746	10	1.989	0.0748
	WD-WW	0.035	0.0611	10	0.573	0.5792
	DD-DW	0.0733	0.0611	10	1.201	0.2574
WEIGHT AT WEANING	DD-WD	-2.81	1.37	10	-2.049	0.0676
	DW-WW	-8.53	1.37	10	-6.227	0.0001
	WD-WW	-2.32	1.73	10	-1.341	0.2096
	DD-DW	3.4	1.73	10	1.961	0.0783
WEIGHT AT END	DD-WD	-14.2	8.42	10	-1.692	0.1216
	DW-WW	-23.2	8.42	10	-2.752	0.0204
	WD-WW	-2.03	7.5	10	-0.271	0.792
	DD-DW	6.9	7.5	10	0.92	0.379
LENGTH AT MOUTH OPENING	DD-WD	0.278	0.0829	10	3.356	0.0073
	DW-WW	0.277	0.0829	10	3.335	0.0075
	WD-WW	-0.0517	0.0459	10	-1.124	0.2871
	DD-DW	-0.05	0.0459	10	-1.088	0.3021
LENGTH AT WEANING	DD-WD	0.144	0.36	10	0.399	0.698
	DW-WW	-0.438	0.36	10	-1.218	0.2511
	WD-WW	-0.024	0.368	10	-0.065	0.9493
	DD-DW	0.558	0.368	10	1.516	0.1606
LENGTHAT END	DD-WD	-0.782	0.516	10	-1.517	0.1602
	DW-WW	-1.448	0.516	10	-2.806	0.0186
	WD-WW	-0.0404	0.533	10	-0.076	0.9411
	DD-DW	0.6248	0.533	10	1.171	0.2687
YOLK SAC	DD-WD	-0.0261	0.024	10	-1.089	0.3019
	DW-WW	-0.0151	0.024	10	-0.63	0.5427
	WD-WW	0.00555	0.025	10	0.222	0.8269
	DD-DW	-0.00546	0.025	10	-0.218	0.8296
TRAIT	CONTRAST	ESTIMATE	Standard error (SE)	Degree of freedon (df)*	z.ratio	p.value		*Results are given on the log odds ratio scale.
FERTILIZATION RATE	DD-WD	0.3314	0.257	Inf	1.291	0.1968
	DW-WW	0.0106	0.254	Inf	0.042	0.9667
	WD-WW	-0.166	0.211	Inf	-0.786	0.4317
	DD-DW	0.233	0.228	Inf	1.019	0.3081
HATCHING RATE	DD-WD	-1.23	0.123	Inf	-10.043	<0.001
	DW-WW	-1.49	0.124	Inf	-11.994	<0.001
	WD-WW	-0.11462	0.0806	Inf	-1.422	0.1551
	DD-DW	0.00223	0.116	Inf	0.019	0.9847
DEFORMITY RATE	DD-WD	0.0702	0.265	Inf	0.265	0.7911
	DW-WW	-0.1731	0.264	Inf	-0.656	0.5116
	WD-WW	-0.136	0.261	Inf	-0.521	0.6022
	DD-DW	0.107	0.267	Inf	0.4	0.6889
MORTALITY RATE before weaning	DD-WD	0.712	0.124	Inf	-1.952	0.0509
	DW-WW	0.473	0.081	Inf	-4.37	<.0001
	WD-WW	0.589	0.113	Inf	-2.7	0.0057
	DD-DW	0.887	0.175	Inf	-0.607	0.5442
MORTALITY RATE after weaning	DD-WD	0.638	0.156	Inf	-1.839	0.066
	DW-WW	0.714	0.169	Inf	-1.421	0.1554
	WD-WW	0.95	0.218	Inf	-0.222	0.8244
	DD-DW	0.849	0.214	Inf	-0.646	0.5181
CANNIBALISM RATE	DD-WD	1.3	0.179	Inf	1.937	0.0528
	DW-WW	1.37	0.213	Inf	2.014	0.044
	WD-WW	1.33	0.204	Inf	1.845	0.065
	DD-DW	1.27	0.171	Inf	1.772	0.0763
ANALYSIS FOR MATERNAL EFFECT							ANALYSIS FOR PATERNAL EFFECT
FEEDING RATE - DD-WD	ESTIMATE	Standard error (SE)	Degree of freedon (df)*	z.ratio	p.value		FEEDING RATE - DD-DW	ESTIMATE	Standard error (SE)	Degree of freedon (df)*	z.ratio	p.value
DAY 4	13.38	6.24	53.8	2.143	0.0366		DAY 4	15.542	5.42	96.4	2.867	0.0051		Degrees-of-freedom method: kenward-roger
DAY 5	2.45	6.24	53.8	0.393	0.6959		DAY 5	13.285	5.42	96.4	2.473	0.015
DAY 6	18.24	6.24	53.8	2.922	0.0051		DAY 6	10.54	5.42	96.4	1.944	0.0548
DAY 7	12.25	6.24	53.8	1.962	0.0549		DAY 7	9.025	5.42	96.4	1.665	0.0992
DAY 8	8.29	6.24	53.8	1.328	0.1897		DAY 8	6.538	5.42	96.4	1.206	0.2307
DAY 9	6.37	6.24	53.8	1.02	0.3122		DAY 9	6.628	5.42	96.4	1.223	0.2244
DAY 10	-3.17	6.24	53.8	-0.507	0.6141		DAY 10	7.8	5.42	96.4	1.439	0.1534
FEEDING RATE - DW-WW							FEEDING RATE - WD-WW
DAY 4	15.49	6.24	53.8	2.481	0.0162		DAY 4	17.652	5.42	96.4	3.256	0.0016
DAY 5	6.27	6.24	53.8	1.004	0.32		DAY 5	17.098	5.42	96.4	3.254	0.0021
DAY 6	21.94	6.24	53.8	3.514	0.0009		DAY 6	14.233	5.42	96.4	2.626	0.0101
DAY 7	3.41	6.24	53.8	0.547	0.5868		DAY 7	0.188	5.42	96.4	0.035	0.9721
DAY 8	8.49	6.24	53.8	1.361	0.1793		DAY 8	6.74	5.42	96.4	1.243	0.2168
DAY 9	-3.27	6.24	53.8	-0.523	0.6032		DAY 9	-3.007	5.42	96.4	-0.555	0.5804
DAY 10	-9.23	6.24	53.8	-1.478	0.1451		DAY 10	1.737	5.42	96.4	0.32	0.7494
SBIE -DD-WD	ESTIMATE	Standard error (SE)	Degree of freedon (df)*	z.ratio	p.value		SBIE - DD-DW	ESTIMATE	Standard error (SE)	Degree of freedon (df)*	z.ratio	p.value
DAY 6	18.4	5.86	61.6	3.139	0.0026		DAY 6	5.751	5.82	63	0.987	0.3273
DAY 7	30.2	5.86	61.6	5.157	<.0001		DAY 7	0.617	5.82	63	0.106	0.916
DAY 8	29.7	5.86	61.6	5.068	<.0001		DAY 8	4.374	5.82	63	0.751	0.4555
DAY 9	32.9	5.86	61.6	5.606	<.0001		DAY 9	4.881	5.82	63	0.838	0.4052
DAY 10	29.9	5.86	61.6	5.099	<.0001		DAY 10	1.755	5.82	63	0.301	0.7642
SBIE - DW-WW							SBIE - WD-DW
DAY 6	26.2	5.86	61.6	4.471	<.0001		DAY 6	13.56	5.82	63	2.328	0.0231
DAY 7	42.2	5.86	61.6	7.202	<.0001		DAY 7	12.61	5.82	63	2.165	0.0342
DAY 8	35.5	5.86	61.6	6.048	<.0001		DAY 8	10.117	5.82	63	1.737	0.0873
DAY 9	36.6	5.86	61.6	6.249	<.0001		DAY 9	8.651	5.82	63	1.485	0.1425
DAY 10	39.5	5.86	61.6	6.74	<.0001		DAY 10	11.377	5.82	63	1.953	0.0552
ANALYSIS FOR MATERNAL EFFECT - ANALYSIS BASED ON DAILY MORTALITY DATA							ANALYSIS FOR MATERNAL EFFECT
MORTALITY RATE BEFORE RESTOCKING - DD-WD	ESTIMATE	Standard error (SE)	Degree of freedon (df)*	z.ratio	p.value		MORTALITY RATE AFTER RESTOCKING - DD-WD	ESTIMATE	Standard error (SE)	Degree of freedon (df)*	z.ratio	p.value		Degrees-of-freedom method: kenward-roger
DAY 3	0.017466	0.0137	239	1.275	0.2036		DAY 16	0.041	0.00796	141	5.149	<.0001
DAY 4	-0.003524	0.0137	239	-0.257	0.7972		DAY 17	-0.00517	0.00796	141	-0.649	0.5175
DAY 5	-0.008742	0.0137	239	-0.638	0.524		DAY 18	-0.01783	0.00796	141	-2.24	0.0267
DAY 6	0.000181	0.0137	239	0.013	0.9895		DAY 19	-0.02733	0.00796	141	-3.433	0.0008
DAY 7	0.006298	0.0137	239	0.46	0.6461		DAY 20	-0.011	0.00796	141	-1.382	0.1693
DAY 8	0.00742	0.0137	239	0.542	0.5886		DAY 21	-0.01333	0.00796	141	-1.675	0.0962
DAY 9	-0.12546	0.0137	239	-9.158	<.0001		DAY 22	-0.00767	0.00796	141	-0.963	0.3372
DAY 10	-0.005355	0.0137	239	-0.391	0.6962		DAY 23	-0.0035	0.00796	141	-0.44	0.6609
DAY 11	0.016249	0.0137	239	1.186	0.2367		DAY 24	-0.00717	0.00796	141	-0.9	0.3696
DAY 12	0.011308	0.0137	239	0.826	0.4099		DAY 25	-0.0075	0.00796	141	-0.942	0.3478
DAY 13	0.00374	0.0137	239	0.273	0.7851		DAY 26	-0.00783	0.00796	141	-0.984	0.3269
DAY 14	0.004005	0.0137	239	0.292	0.7703		DAY 27	-0.00283	0.00796	141	-0.356	0.7225
DAY 15	-0.004	0.0137	239	-0.292	0.7705		MORTALITY RATE AFTER RESTOCKING- DW-WW
MORTALITY RATE BEFORE RESTOCKING- DW-WW							DAY 16	0.01733	0.00796	141	2.177	0.0311
DAY 3	0.004809	0.0137	239	0.351	0.7259		DAY 17	-0.0105	0.00796	141	-1.319	0.1894
DAY 4	-0.00092	0.0137	239	-0.067	0.9465		DAY 18	0.0015	0.00796	141	0.188	0.8508
DAY 5	-0.005037	0.0137	239	-0.368	0.7134		DAY 19	-0.01083	0.00796	141	-1.361	0.1758
DAY 6	-0.012524	0.0137	239	-0.914	0.3615		DAY 20	-0.004	0.00796	141	-0.502	0.6162
DAY 7	-0.001068	0.0137	239	-0.078	0.9379		DAY 21	-0.006	0.00796	141	-0.754	0.4524
DAY 8	-0.000972	0.0137	239	-0.071	0.9435		DAY 22	-0.00517	0.00796	141	-0.649	0.5175
DAY 9	-0.191898	0.0137	239	-14.008	<.0001		DAY 23	-0.00117	0.00796	141	-0.147	0.8837
DAY 10	-0.044258	0.0137	239	-3.231	0.0014		DAY 24	-0.005	0.00796	141	-0.628	0.531
DAY 11	0.029939	0.0137	239	2.186	0.0298		DAY 25	-0.00483	0.00796	141	-0.607	0.5448
DAY 12	0.012798	0.0137	239	0.934	0.3511		DAY 26	-0.00833	0.00796	141	-1.047	0.2971
DAY 13	0.010675	0.0137	239	0.779	0.4366		DAY 27	-0.00183	0.00796	141	-0.23	0.8182
DAY 14	0.008042	0.0137	239	0.587	0.5577
DAY 15	-0.005833	0.0137	239	-0.426	0.6706
ANALYSIS FOR PATERNAL EFFECT - ANALYSIS BASED ON DAILY MORTALITY DATA							ANALYSIS FOR PATERNAL EFFECT
MORTALITY RATE BEFORE RESTOCKING - DD-DW	ESTIMATE	Standard error (SE)	Degree of freedon (df)*	z.ratio	p.value		MORTALITY RATE AFTER RESTOCKING - DD-DW	ESTIMATE	Standard error (SE)	Degree of freedon (df)*	z.ratio	p.value		Degrees-of-freedom method: kenward-roger
DAY 3	0.004333	0.0135	246	0.321	0.7482		DAY 16	0.0245	0.00758	192	3.233	0.0014
DAY 4	-0.005167	0.0135	246	-0.383	0.7019		DAY 17	0.005167	0.00758	192	0.682	0.4962
DAY 5	-0.0045	0.0135	246	-0.334	0.7389		DAY 18	-0.01	0.00758	192	-1.32	0.1886
DAY 6	0.001667	0.0135	246	0.124	0.9017		DAY 19	-0.0105	0.00758	192	-1.386	0.1675
DAY 7	0.0025	0.0135	246	0.185	0.8531		DAY 20	-0.009167	0.00758	192	-1.21	0.2279
DAY 8	0.000833	0.0135	246	0.062	0.9508		DAY 21	-0.009833	0.00758	192	-1.298	0.196
DAY 9	0.002333	0.0135	246	0.173	0.8628		DAY 22	-0.006	0.00758	192	-0.792	0.4295
DAY 10	-0.0035	0.0135	246	-0.26	0.7954		DAY 23	-0.002167	0.00758	192	-0.286	0.7753
DAY 11	-0.016833	0.0135	246	-1.248	0.2131		DAY 24	-0.002167	0.00758	192	-0.286	0.7753
DAY 12	-0.002167	0.0135	246	-0.161	0.8725		DAY 25	-0.001833	0.00758	192	-0.242	0.8091
DAY 13	-0.002667	0.0135	246	-0.198	0.8434		DAY 26	-0.001333	0.00758	192	-0.176	0.8605
DAY 14	0.000333	0.0135	246	0.025	0.9803		DAY 27	-0.0025	0.00758	192	-0.33	0.7418
DAY 15	-0.002167	0.0135	246	-0.161	0.8725		MORTALITY RATE AFTER RESTOCKING - WD-WW
MORTALITY RATE BEFORE RESTOCKING - WD-WW							DAY 16	0.000833	0.00758	192	0.11	0.9126
DAY 3	-0.008323	0.0135	246	-0.617	0.5376		DAY 17	-0.000167	0.00758	192	-0.022	0.9825
DAY 4	-0.002563	0.0135	246	-0.19	0.8494		DAY 18	0.009333	0.00758	192	1.232	0.2196
DAY 5	-0.000795	0.0135	246	-0.059	0.953		DAY 19	0.006	0.00758	192	0.792	0.4295
DAY 6	-0.011038	0.0135	246	-0.819	0.4138		DAY 20	-0.002167	0.00758	192	-0.286	0.7753
DAY 7	-0.004867	0.0135	246	-0.361	0.7185		DAY 21	-0.0025	0.00758	192	-0.33	0.7418
DAY 8	-0.007558	0.0135	246	-0.561	0.5756		DAY 22	-0.0035	0.00758	192	-0.462	0.6447
DAY 9	-0.064104	0.0135	246	-4.754	<.0001		DAY 23	0.000167	0.00758	192	0.022	0.9825
DAY 10	-0.042403	0.0135	246	-3.145	0.0019		DAY 24	0	0.00758	192	0	1
DAY 11	-0.003143	0.0135	246	-0.233	0.8159		DAY 25	0.000833	0.00758	192	0.11	0.9126
DAY 12	-0.000678	0.0135	246	-0.05	0.96		DAY 26	-0.001833	0.00758	192	-0.242	0.8091
DAY 13	0.004269	0.0135	246	0.317	0.7519		DAY 27	-0.0015	0.00758	192	-0.198	0.8433
DAY 14	0.00437	0.0135	246	0.324	0.7461
DAY 15	-0.004	0.0135	246	-0.297	0.767
ANALYSIS FOR MATERNAL EFFECT - ANALYSIS BASED ON CUMULATIVE MORTALITY DATA							ANALYSIS FOR MATERNAL EFFECT - BASED ON CUMULATIVE DATA
MORTALITY RATE BEFORE RESTOCKING - DD-WD	ESTIMATE	Standard error (SE)	Degree of freedon (df)*	z.ratio	p.value		MORTALITY RATE AFTER RESTOCKING - DD-WD	ESTIMATE	Standard error (SE)	Degree of freedon (df)*	z.ratio	p.value		Degrees-of-freedom method: kenward-roger
DAY 3	0.01746	0.0344	65.3	0.508	0.6132		DAY 16	0.04098	0.0391	69	1.048	0.2984
DAY 4	0.014	0.0344	65.3	0.407	0.6851		DAY 17	0.03588	0.0391	69	0.917	0.3622
DAY 5	0.00512	0.0344	65.3	0.149	0.8821		DAY 18	0.01794	0.0391	69	0.459	0.6479
DAY 6	0.00515	0.0344	65.3	0.15	0.8815		DAY 19	-0.00943	0.0391	69	-0.241	0.8101
DAY 7	0.01138	0.0344	65.3	0.331	0.7417		DAY 20	-0.02022	0.0391	69	-0.517	0.6068
DAY 8	0.01871	0.0344	65.3	0.544	0.5881		DAY 21	-0.0336	0.0391	69	-0.859	0.3933
DAY 9	-0.10664	0.0344	65.3	-3.103	0.0028		DAY 22	-0.04163	0.0391	69	-1.064	0.2909
DAY 10	-0.11175	0.0344	65.3	-3.251	0.0018		DAY 23	-0.04504	0.0391	69	-1.151	0.2535
DAY 11	-0.09533	0.0344	65.3	-2.774	0.0072		DAY 24	-0.05217	0.0391	69	-1.334	0.1867
DAY 12	-0.08389	0.0344	65.3	-2.441	0.0174		DAY 25	-0.05928	0.0391	69	-1.516	0.1342
DAY 13	-0.08012	0.0344	65.3	-2.331	0.0229		DAY 26	-0.06704	0.0391	69	-1.714	0.091
DAY 14	-0.07614	0.0344	65.3	-2.215	0.0302		DAY 27	-0.06976	0.0391	69	-1.784	0.0789
DAY 15	-0.08014	0.0344	65.3	-2.332	0.0228		MORTALITY RATE AFTER RESTOCKING- DW-WW
MORTALITY RATE BEFORE RESTOCKING- DW-WW							DAY 16	0.01754	0.0391	69	0.448	0.6553
DAY 3	0.00482	0.0344	65.3	0.14	0.889		DAY 17	0.00702	0.0391	69	0.179	0.8581
DAY 4	0.00386	0.0344	65.3	0.112	0.9109		DAY 18	0.00858	0.0391	69	0.219	0.8269
DAY 5	-0.00113	0.0344	65.3	-0.033	0.9739		DAY 19	-0.00244	0.0391	69	-0.062	0.9505
DAY 6	-0.01378	0.0344	65.3	-0.401	0.6898		DAY 20	-0.00648	0.0391	69	-0.166	0.8689
DAY 7	-0.01484	0.0344	65.3	-0.432	0.6674		DAY 21	-0.01242	0.0391	69	-0.317	0.7518
DAY 8	-0.01579	0.0344	65.3	-0.459	0.6475		DAY 22	-0.01776	0.0391	69	-0.454	0.6512
DAY 9	-0.20761	0.0344	65.3	-6.04	<.0001		DAY 23	-0.01874	0.0391	69	-0.479	0.6333
DAY 10	-0.25164	0.0344	65.3	-7.321	<.0001		DAY 24	-0.02393	0.0391	69	-0.612	0.5426
DAY 11	-0.22172	0.0344	65.3	-6.451	<.0001		DAY 25	-0.02884	0.0391	69	-0.737	0.4635
DAY 12	-0.20869	0.0344	65.3	-6.072	<.0001		DAY 26	-0.03723	0.0391	69	-0.952	0.3445
DAY 13	-0.19782	0.0344	65.3	-5.755	<.0001		DAY 27	-0.039	0.0391	69	-0.997	0.3222
DAY 14	-0.18959	0.0344	65.3	-5.516	<.0001
DAY 15	-0.19534	0.0344	65.3	-5.683	<.0001
ANALYSIS FOR PATERNAL EFFECT - ANALYSIS BASED ON CUMULATIVE MORTALITY DATA							ANALYSIS FOR PATERNAL EFFECT -BASED ON CUMULATIVE DATA
MORTALITY RATE BEFORE RESTOCKING - DD-DW	ESTIMATE	Standard error (SE)	Degree of freedon (df)*	z.ratio	p.value		MORTALITY RATE AFTER RESTOCKING - DD-DW	ESTIMATE	Standard error (SE)	Degree of freedon (df)*	z.ratio	p.value		Degrees-of-freedom method: kenward-roger
DAY 3	0.004322	0.0239	125	0.181	0.8565		DAY 16	0.024559	0.0391	69	0.628	0.5322
DAY 4	-0.000749	0.0239	125	-0.031	0.975		DAY 17	0.029635	0.0391	69	0.758	0.4512
DAY 5	-0.005436	0.0239	125	-0.228	0.8201		DAY 18	0.019692	0.0391	69	0.503	0.6163
DAY 6	-0.003796	0.0239	125	-0.159	0.8738		DAY 19	0.009224	0.0391	69	0.236	0.8143
DAY 7	-0.00137	0.0239	125	-0.057	0.9543		DAY 20	3.6e-05	0.0391	69	0.001	0.9993
DAY 8	-0.000646	0.0239	125	-0.027	0.9784		DAY 21	-0.00974	0.0391	69	-0.249	0.8041
DAY 9	0.001722	0.0239	125	0.072	0.9426		DAY 22	-0.015978	0.0391	69	-0.409	0.6842
DAY 10	-0.001759	0.0239	125	-0.074	0.9413		DAY 23	-0.018074	0.0391	69	-0.462	0.6455
DAY 11	-0.018407	0.0239	125	-0.772	0.4418		DAY 24	-0.01979	0.0391	69	-0.506	0.6145
DAY 12	-0.020673	0.0239	125	-0.867	0.3878		DAY 25	-0.021331	0.0391	69	-0.545	0.5873
DAY 13	-0.023502	0.0239	125	-0.985	0.3264		DAY 26	-0.0227	0.0391	69	-0.58	0.5636
DAY 14	-0.023382	0.0239	125	-0.98	0.3289		DAY 27	-0.025096	0.0391	69	-0.642	0.5233
DAY 15	-0.025735	0.0239	125	-1.079	0.2828		MORTALITY RATE AFTER RESTOCKING - WD-WW
MORTALITY RATE BEFORE RESTOCKING - WD-WW							DAY 16	0.001111	0.0391	69	0.028	0.9774
DAY 3	-0.00832	0.0354	125	-0.235	0.8145		DAY 17	0.000778	0.0391	69	0.02	0.9842
DAY 4	-0.01089	0.0354	125	-0.307	0.759		DAY 18	0.010333	0.0391	69	0.264	0.7924
DAY 5	-0.01168	0.0354	125	-0.33	0.742		DAY 19	0.016222	0.0391	69	0.415	0.6796
DAY 6	-0.02272	0.0354	125	-0.642	0.5223		DAY 20	0.013778	0.0391	69	0.352	0.7257
DAY 7	-0.02759	0.0354	125	-0.779	0.4374		DAY 21	0.011444	0.0391	69	0.293	0.7707
DAY 8	-0.03514	0.0354	125	-0.993	0.3229		DAY 22	0.007889	0.0391	69	0.202	0.8408
DAY 9	-0.09925	0.0354	125	-2.803	0.0059		DAY 23	0.008222	0.0391	69	0.21	0.8341
DAY 10	-0.14165	0.0354	125	-4	0.0001		DAY 24	0.008444	0.0391	69	0.216	0.8297
DAY 11	-0.14479	0.0354	125	-4.089	0.0001		DAY 25	0.009111	0.0391	69	0.233	0.8165
DAY 12	-0.14547	0.0354	125	-4.108	0.0001		DAY 26	0.007111	0.0391	69	0.182	0.8563
DAY 13	-0.1412	0.0354	125	-3.988	0.0001		DAY 27	0.005667	0.0391	69	0.145	0.8852
DAY 14	-0.13683	0.0354	125	-3.864	0.0002
DAY 15	-0.14093	0.0354	125	-3.98	0.0001
